# Supplementary material for: (E)-N-(6-Chloro-3-pyridylmeth­yl)-N-ethyl-N′-methyl-2-nitro­ethyl­ene-1,1-diamine
Source: Acta Crystallogr Sect E Struct Rep Online. 2008 May 14;64(Pt 6):o1074. doi: 10.1107/S1600536808013317 (PMC2961552; doi:10.1107/S1600536808013317)
Supplement: Supplementary file 2 [file e-64-o1074-Isup2.hkl]

# 
# h,k,l, Fc-squared, Fo-squared, sigma(Fo-squared) and status flag 
# 
data_I
_shelx_title ' R80413B in P2(1)/n' 
_shelx_refln_list_code          4 
_shelx_F_calc_maximum       89.87 
_exptl_crystal_F_000       568.00 
_reflns_d_resolution_high  0.8403 
 
loop_ 
 _symmetry_equiv_pos_as_xyz 
 'x, y, z' 
 '-x+1/2, y+1/2, -z+1/2' 
 '-x, -y, -z' 
 'x-1/2, -y-1/2, z-1/2' 
 
_cell_length_a     7.7252 
_cell_length_b     7.9281 
_cell_length_c    20.7867 
_cell_angle_alpha  90.000 
_cell_angle_beta   92.339 
_cell_angle_gamma  90.000 
 
_shelx_F_squared_multiplier     1.000 
 
loop_ 
 _refln_index_h 
 _refln_index_k 
 _refln_index_l 
 _refln_F_squared_calc 
 _refln_F_squared_meas 
 _refln_F_squared_sigma 
 _refln_observed_status 
   2   0   0     4889.67     4411.43    162.58 o 
   4   0   0     1964.81     2081.25     26.66 o 
   6   0   0      582.68      655.96     25.19 o 
   8   0   0        3.20        2.47      1.56 o 
   1   1   0      210.90      217.76      2.74 o 
   3   1   0      430.11      391.80      4.50 o 
   4   1   0      622.69      648.83     13.41 o 
   5   1   0      442.78      450.04      7.61 o 
   6   1   0       29.64       42.01      3.43 o 
   7   1   0       36.17       44.22      4.40 o 
   8   1   0      542.56      516.55     11.74 o 
   9   1   0      268.80      243.26     10.42 o 
   0   2   0     4000.98     3597.98     43.12 o 
   1   2   0     1877.16     1717.23     14.98 o 
   2   2   0        0.02        0.89      0.35 o 
   3   2   0       42.46       28.36      1.55 o 
   4   2   0       24.19       26.61      1.75 o 
   5   2   0      588.02      574.42      9.71 o 
   6   2   0      123.68      129.76      4.09 o 
   7   2   0      453.04      466.84      7.39 o 
   8   2   0        0.10        1.73      2.46 o 
   1   3   0      741.86      748.98     17.46 o 
   2   3   0        1.06        0.44      0.27 o 
   3   3   0      360.08      343.39      7.36 o 
   4   3   0     1240.84     1229.17     23.10 o 
   5   3   0      155.58      153.06      3.67 o 
   6   3   0       24.68       27.49      5.04 o 
   7   3   0       90.67       82.04      5.06 o 
   8   3   0      102.23      106.34      6.82 o 
   0   4   0     1927.11     1841.45     26.98 o 
   1   4   0      211.42      217.10      4.72 o 
   2   4   0        5.14       12.25      1.21 o 
   3   4   0      156.68      170.67      4.59 o 
   4   4   0     1980.32     2033.31     40.95 o 
   5   4   0      677.72      696.16     16.11 o 
   6   4   0      381.11      388.00      7.42 o 
   7   4   0       57.00       51.58      3.74 o 
   8   4   0      417.69      426.15     11.29 o 
   1   5   0      102.61       95.46      2.16 o 
   2   5   0       22.69       14.95      2.38 o 
   3   5   0      269.03      258.57      4.62 o 
   4   5   0      198.38      213.20      7.64 o 
   5   5   0        1.62        5.31      3.27 o 
   6   5   0       10.64       12.81      4.45 o 
   7   5   0        6.93        7.40      4.09 o 
   0   6   0       78.21       75.61      3.27 o 
   1   6   0        0.16        1.59      1.21 o 
   2   6   0        2.50        1.18      0.85 o 
   3   6   0      445.45      419.29      9.30 o 
   4   6   0      220.21      192.49      7.17 o 
   5   6   0      133.25      150.13      7.14 o 
   6   6   0      132.76      111.40      8.45 o 
   7   6   0      145.99      145.84     11.00 o 
   1   7   0       83.66       91.92      2.67 o 
   2   7   0       81.69       73.47      7.52 o 
   3   7   0      745.01      710.08     16.59 o 
   4   7   0       24.96       27.07      4.71 o 
   5   7   0       80.74       70.72      5.39 o 
   6   7   0      389.96      394.92     17.45 o 
   0   8   0      963.06      989.43     23.91 o 
   1   8   0      238.29      234.16      6.96 o 
   2   8   0      315.86      310.76     11.15 o 
   3   8   0        2.94        2.00      2.79 o 
   4   8   0        3.02        1.75      1.83 o 
   1   9   0       85.52       98.66      9.55 o 
   2   9   0        0.29        1.42      2.33 o 
  -9   0   1      116.77      114.83      7.69 o 
  -7   0   1      387.50      373.13     11.54 o 
  -5   0   1     1176.77     1140.16     19.69 o 
  -3   0   1     4780.70     4337.95     62.98 o 
  -1   0   1       33.98       43.48      1.40 o 
   1   0   1      279.04      305.07     16.22 o 
   3   0   1      322.62      330.67      6.60 o 
   5   0   1        3.33        6.05      2.29 o 
   7   0   1       32.72       33.30      7.97 o 
   9   0   1      818.27      782.14     15.37 o 
  -9   1   1      198.64      204.40      8.24 o 
  -8   1   1       14.67       14.98      3.35 o 
  -7   1   1       40.63       45.06      2.90 o 
  -6   1   1      621.56      641.44     17.54 o 
  -5   1   1      157.55      174.25      3.29 o 
  -4   1   1      484.48      463.99     10.24 o 
  -3   1   1      103.53      106.58      3.52 o 
  -2   1   1      159.74      154.00      3.95 o 
  -1   1   1     1302.63     1262.46     13.25 o 
   0   1   1      505.07      481.35      3.42 o 
   2   1   1        1.46        2.03      0.83 o 
   3   1   1      221.38      193.80      2.96 o 
   4   1   1       33.55       40.47      1.76 o 
   5   1   1       36.48       28.01      5.32 o 
   6   1   1        2.52        3.93      1.17 o 
   7   1   1       26.90       27.56      4.91 o 
   8   1   1      581.74      592.44     14.11 o 
   9   1   1       35.17       33.83      4.04 o 
  -8   2   1      177.86      172.07      5.45 o 
  -7   2   1      425.65      387.92      8.56 o 
  -6   2   1       61.29       62.37      2.75 o 
  -5   2   1      390.69      401.13      7.56 o 
  -4   2   1      373.15      390.19     10.15 o 
  -3   2   1       17.21       11.19      1.32 o 
  -2   2   1     1079.40     1115.69     10.00 o 
  -1   2   1     3095.00     2866.18     48.19 o 
   0   2   1     1933.90     1865.31     26.85 o 
   1   2   1      926.81      913.88     12.94 o 
   2   2   1      406.45      415.82      7.72 o 
   3   2   1        1.22        0.57      0.71 o 
   4   2   1     2140.55     2297.54     24.26 o 
   5   2   1       10.58       11.96      2.74 o 
   6   2   1      441.93      454.01      9.69 o 
   7   2   1      288.22      291.24      5.99 o 
   8   2   1       17.82       14.30      2.90 o 
  -8   3   1       67.07       55.86      9.99 o 
  -7   3   1      265.60      267.69     19.04 o 
  -6   3   1     1226.69     1339.72     46.05 o 
  -5   3   1       25.47       19.91      2.73 o 
  -4   3   1      603.25      641.50     23.79 o 
  -3   3   1     1380.35     1381.65     27.11 o 
  -2   3   1       65.59       94.14      1.95 o 
  -1   3   1     1624.11     1710.01     16.27 o 
   0   3   1      463.64      421.79      5.03 o 
   1   3   1       15.22       15.58      0.61 o 
   2   3   1      503.18      589.81      7.45 o 
   3   3   1     1001.84      985.97     12.43 o 
   4   3   1       56.69       65.78      2.39 o 
   5   3   1     1066.47     1076.26     18.63 o 
   6   3   1        1.43        2.04      1.18 o 
   7   3   1        5.64        3.99      3.02 o 
   8   3   1      172.96      170.34      7.67 o 
  -8   4   1       17.08       13.75      6.13 o 
  -7   4   1      306.22      327.20     15.33 o 
  -6   4   1        0.12        0.96      1.97 o 
  -5   4   1      469.50      481.58     11.75 o 
  -4   4   1       64.19       57.02      2.98 o 
  -3   4   1      532.03      500.56     14.69 o 
  -2   4   1      105.35      116.31      2.34 o 
  -1   4   1     5304.64     5161.77     56.30 o 
   0   4   1      599.88      626.51      6.55 o 
   1   4   1     1634.09     1581.49     24.41 o 
   2   4   1      921.33      958.67     16.12 o 
   3   4   1       36.79       34.80      2.70 o 
   4   4   1      141.91      155.29      5.26 o 
   5   4   1     1416.47     1592.26     38.89 o 
   6   4   1      112.49      116.50      8.87 o 
   7   4   1        7.30        6.51      2.59 o 
   8   4   1       71.87       56.46     19.92 o 
  -7   5   1        4.25        2.01      2.55 o 
  -6   5   1      215.02      228.82      9.90 o 
  -5   5   1      470.10      490.97     17.01 o 
  -4   5   1      279.66      283.00      9.46 o 
  -3   5   1       23.35       27.67      2.70 o 
  -2   5   1      122.59      115.21      2.02 o 
  -1   5   1       39.99       48.90      1.74 o 
   0   5   1      219.70      234.55      4.44 o 
   1   5   1     1439.47     1458.62     35.72 o 
   2   5   1      476.82      509.88      7.50 o 
   3   5   1      127.29      125.28      3.18 o 
   4   5   1        0.94        1.03      0.91 o 
   5   5   1     1966.55     1971.06     50.49 o 
   6   5   1       50.01       47.19     12.97 o 
   7   5   1        5.44        5.61      2.84 o 
  -7   6   1       17.95       16.31      6.42 o 
  -6   6   1       27.06       29.26      7.98 o 
  -5   6   1      227.54      231.70      9.44 o 
  -4   6   1        9.46        3.07      1.89 o 
  -3   6   1      166.36      177.48      5.27 o 
  -2   6   1      414.15      421.95      7.67 o 
  -1   6   1        5.84        6.62      1.69 o 
   0   6   1     1959.52     1861.73     35.04 o 
   1   6   1      189.45      213.53      4.10 o 
   2   6   1       13.67       19.62      1.60 o 
   3   6   1      118.04      113.22      3.29 o 
   4   6   1       34.41       37.17      4.68 o 
   5   6   1      231.80      225.96     12.75 o 
   6   6   1      416.54      397.35     35.49 o 
   7   6   1      120.73      123.59      7.92 o 
  -6   7   1      118.95      127.74      7.49 o 
  -5   7   1      411.33      409.87     21.78 o 
  -4   7   1       88.89      101.73      4.30 o 
  -3   7   1       57.45       65.30      3.64 o 
  -2   7   1      838.84      774.50     15.34 o 
  -1   7   1     1227.61     1235.41     22.82 o 
   0   7   1       88.55       89.00      2.70 o 
   1   7   1       77.60       80.00      3.21 o 
   2   7   1      377.33      377.25      8.97 o 
   3   7   1      161.62      209.02      6.24 o 
   4   7   1        0.99        0.63      2.66 o 
   5   7   1       49.52       33.87     14.30 o 
   6   7   1        6.46        3.48      2.86 o 
  -4   8   1      193.49      181.31      7.39 o 
  -3   8   1     1480.44     1480.83     26.57 o 
  -2   8   1        2.22        2.50      2.06 o 
  -1   8   1      478.80      435.05     11.40 o 
   0   8   1       17.68        9.61      3.52 o 
   1   8   1       17.11       20.63      5.35 o 
   2   8   1      261.94      285.41      9.13 o 
   3   8   1      478.64      460.89     17.21 o 
   4   8   1       29.12       26.49      7.15 o 
  -2   9   1       50.17       53.70      4.96 o 
  -1   9   1       29.15       19.56      7.58 o 
   0   9   1       58.92       43.64     14.60 o 
   1   9   1      147.66      148.98      5.04 o 
   2   9   1      123.88      118.62      7.83 o 
  -8   0   2        0.55        0.19      3.96 o 
  -6   0   2      484.58      560.37     13.16 o 
  -4   0   2     1053.95     1034.32     19.15 o 
  -2   0   2      302.56      322.00      4.93 o 
   2   0   2     2563.02     2588.26    109.74 o 
   4   0   2     1779.21     1646.62     69.03 o 
   6   0   2       48.53       46.46      4.23 o 
   8   0   2       22.61       21.76      7.95 o 
  -9   1   2       30.15       20.59      6.79 o 
  -8   1   2      399.04      396.57      9.68 o 
  -7   1   2      121.02      123.40      3.49 o 
  -6   1   2      621.84      666.12     12.98 o 
  -5   1   2     1273.96     1335.71     15.98 o 
  -4   1   2      983.74     1084.61     25.88 o 
  -3   1   2      101.60      114.79      3.87 o 
  -2   1   2       90.31       96.05      2.56 o 
   0   1   2     1223.83     1037.04      8.34 o 
   1   1   2     3486.85     3178.86     38.30 o 
   2   1   2     1896.75     1810.18     27.53 o 
   3   1   2     1745.83     1811.59     29.98 o 
   4   1   2     1049.20     1116.96     19.46 o 
   5   1   2     1470.95     1592.71     36.82 o 
   6   1   2       12.92       15.17      3.19 o 
   7   1   2        1.59        1.97      1.63 o 
   8   1   2       32.19       28.18      3.68 o 
   9   1   2       12.58        9.64      2.98 o 
  -8   2   2      160.76      184.73      6.38 o 
  -7   2   2        1.50        0.54      1.55 o 
  -6   2   2      211.30      228.42      5.63 o 
  -5   2   2      612.99      663.39     11.61 o 
  -4   2   2      463.16      491.53      5.86 o 
  -3   2   2     2097.25     2027.67     32.99 o 
  -2   2   2      156.04      165.34      4.22 o 
  -1   2   2     5060.50     4258.39     51.17 o 
   0   2   2        5.10        5.96      0.70 o 
   1   2   2        1.18        3.20      0.79 o 
   2   2   2       13.72       14.33      3.72 o 
   3   2   2     3731.90     3735.67     51.25 o 
   4   2   2       37.44       30.37      1.67 o 
   5   2   2       50.23       56.64      2.23 o 
   6   2   2        0.29        2.10      1.58 o 
   7   2   2      623.96      652.71      9.90 o 
   8   2   2        4.82        4.47      1.75 o 
  -8   3   2      316.49      327.81     12.01 o 
  -7   3   2      138.70      135.54      5.63 o 
  -6   3   2      344.83      370.08      9.01 o 
  -5   3   2        1.54        3.60      1.03 o 
  -4   3   2       42.80       53.83      1.93 o 
  -3   3   2     1091.71     1062.70     14.50 o 
  -2   3   2     4403.02     4517.01     90.90 o 
  -1   3   2      592.54      605.73      6.00 o 
   0   3   2     1244.66     1164.72      8.66 o 
   1   3   2       84.26       68.62      1.84 o 
   2   3   2      225.03      220.46      3.18 o 
   3   3   2     2371.27     2478.67     51.32 o 
   4   3   2      240.44      262.77      5.64 o 
   5   3   2      856.59      865.97     18.39 o 
   6   3   2       44.14       40.43      3.52 o 
   7   3   2      111.32      124.24      6.67 o 
   8   3   2      120.02      127.05      5.86 o 
  -8   4   2        3.38        2.95      3.70 o 
  -7   4   2      141.21      140.16      4.76 o 
  -6   4   2     1124.17     1223.13     17.72 o 
  -5   4   2       75.64       65.89      2.58 o 
  -4   4   2       62.53       72.75      7.27 o 
  -3   4   2      398.67      456.60      6.12 o 
  -2   4   2      330.88      348.28      5.49 o 
  -1   4   2      444.00      497.96      5.04 o 
   0   4   2       78.89       91.87      2.33 o 
   1   4   2     1350.48     1423.55     17.84 o 
   2   4   2      741.28      696.02     12.29 o 
   3   4   2      106.81       91.27      5.42 o 
   4   4   2       23.40       22.73      2.17 o 
   5   4   2      168.98      168.17      5.26 o 
   6   4   2     1235.64     1311.96     19.35 o 
   7   4   2       72.60       67.40      4.73 o 
   8   4   2      546.25      558.84     12.24 o 
  -7   5   2        0.14       -0.76      4.11 o 
  -6   5   2       58.39       60.96     14.97 o 
  -5   5   2       33.81       39.30     11.21 o 
  -4   5   2     1298.35     1285.77     34.62 o 
  -3   5   2      116.42      133.76      4.44 o 
  -2   5   2      229.57      221.56      3.72 o 
  -1   5   2        5.68       11.18      2.11 o 
   0   5   2      310.13      314.73      4.64 o 
   1   5   2      670.51      643.04     16.78 o 
   2   5   2      742.97      748.84     13.04 o 
   3   5   2      147.21      143.93      2.25 o 
   4   5   2       51.48       60.10      2.30 o 
   5   5   2        4.82        3.64      2.38 o 
   6   5   2        4.53        6.20      4.35 o 
   7   5   2       48.57       41.03      9.61 o 
  -7   6   2      145.22      157.93     14.54 o 
  -6   6   2       17.45       12.71      5.79 o 
  -5   6   2        5.39        2.97      2.30 o 
  -4   6   2       81.70       90.28      4.10 o 
  -3   6   2      880.54      839.80     16.84 o 
  -2   6   2      114.18      110.61      3.31 o 
  -1   6   2     1482.35     1477.56     31.27 o 
   0   6   2        3.33        3.45      1.11 o 
   1   6   2       85.70       81.33      2.17 o 
   2   6   2        2.38        0.89      1.02 o 
   3   6   2       19.34       14.57      2.44 o 
   4   6   2       47.42       55.18      5.49 o 
   5   6   2       23.72       16.63      5.47 o 
   6   6   2      251.68      267.64     10.06 o 
   7   6   2        0.63        5.52      4.44 o 
  -6   7   2       58.79       45.93     13.21 o 
  -5   7   2        0.18        0.93      2.07 o 
  -4   7   2       94.92       88.63      6.70 o 
  -3   7   2      343.88      300.57      7.91 o 
  -2   7   2       91.21      100.07      6.19 o 
  -1   7   2      706.39      684.76     13.56 o 
   0   7   2      265.34      254.36      6.13 o 
   1   7   2      643.93      639.49     18.11 o 
   2   7   2      107.49      103.58      3.28 o 
   3   7   2      225.91      220.81      6.38 o 
   4   7   2      219.55      216.17      6.81 o 
   5   7   2      218.88      210.28     26.55 o 
   6   7   2       57.61       36.98     13.20 o 
  -4   8   2       17.94        9.20      2.97 o 
  -3   8   2       89.95      102.59      5.10 o 
  -2   8   2        2.81        1.70      2.47 o 
  -1   8   2        2.26        1.09      1.58 o 
   0   8   2       59.99       50.26      4.30 o 
   1   8   2       88.51       80.47      3.52 o 
   2   8   2      123.29      115.30      4.17 o 
   3   8   2      217.42      226.73      7.14 o 
   4   8   2      405.18      432.94     10.39 o 
  -2   9   2        1.61        1.47      1.85 o 
  -1   9   2        6.07        4.64      3.08 o 
   0   9   2       39.59       38.44     14.50 o 
   1   9   2       87.26       85.70      8.11 o 
   2   9   2      281.73      282.20      6.49 o 
  -9   0   3        5.61        4.14      1.64 o 
  -7   0   3       17.44       18.34      4.25 o 
  -5   0   3      172.88      199.16      5.03 o 
  -3   0   3     5152.42     5220.20     74.66 o 
   1   0   3       27.79       28.07      1.62 o 
   3   0   3       11.70        6.31      2.57 o 
   5   0   3     1121.73     1286.42     72.02 o 
   7   0   3      438.71      387.49     18.92 o 
   9   0   3       98.92       80.73      7.89 o 
  -9   1   3       98.06       91.51      4.88 o 
  -8   1   3       26.86       19.20      5.75 o 
  -7   1   3        0.06        1.45      1.77 o 
  -6   1   3      236.35      265.90      6.02 o 
  -5   1   3        6.17        6.02      1.23 o 
  -4   1   3     1608.59     1620.86     19.05 o 
  -3   1   3      416.34      407.61      4.86 o 
  -2   1   3      610.39      546.38     17.77 o 
  -1   1   3     5059.94     4748.68     80.14 o 
   1   1   3     5745.87     5204.62     87.98 o 
   3   1   3       19.50       29.20      2.00 o 
   4   1   3       44.53       44.62      1.99 o 
   5   1   3      125.15      128.73      3.70 o 
   6   1   3      177.79      178.70      5.09 o 
   7   1   3      402.33      448.47      9.55 o 
   8   1   3        4.80        3.10      1.96 o 
   9   1   3       55.47       62.38      4.93 o 
  -8   2   3        7.29       11.57      4.09 o 
  -7   2   3      248.28      247.16      5.68 o 
  -6   2   3      979.79     1031.06     19.94 o 
  -5   2   3       12.90       14.53      3.02 o 
  -4   2   3      311.95      327.27      4.76 o 
  -3   2   3      124.89      136.71      2.61 o 
  -2   2   3     2504.54     2522.59     40.13 o 
  -1   2   3      130.36      131.21      2.57 o 
   0   2   3       51.71       43.19      1.15 o 
   1   2   3       25.62       27.06      1.66 o 
   2   2   3      197.70      226.89      3.59 o 
   3   2   3      809.53      839.10     14.15 o 
   4   2   3     1156.18     1164.35     13.81 o 
   5   2   3      956.49     1023.83     16.47 o 
   6   2   3     1070.23     1143.77     17.39 o 
   7   2   3       81.66       76.19      3.49 o 
   8   2   3       12.95        7.45      3.33 o 
  -8   3   3      508.96      482.49     17.11 o 
  -7   3   3      623.13      621.21     16.93 o 
  -6   3   3      978.53     1085.26     20.03 o 
  -5   3   3      495.79      528.10      8.37 o 
  -4   3   3      176.19      170.42      4.44 o 
  -3   3   3      238.99      243.07      4.87 o 
  -2   3   3     6194.13     6107.91     58.91 o 
  -1   3   3      302.72      361.11      2.87 o 
   0   3   3      196.47      208.56      2.15 o 
   1   3   3      953.84      910.64     16.81 o 
   2   3   3     1161.47     1088.21     29.55 o 
   3   3   3        6.43        5.42      1.70 o 
   4   3   3       65.81       71.09      2.79 o 
   5   3   3        1.06        2.04      2.32 o 
   6   3   3      383.08      400.76      8.88 o 
   7   3   3      340.86      361.32     11.00 o 
   8   3   3       45.14       33.91      9.45 o 
  -8   4   3       50.37       47.97     11.60 o 
  -7   4   3       91.33       84.57      7.79 o 
  -6   4   3      102.33      115.29      4.24 o 
  -5   4   3       67.30       71.70      2.86 o 
  -4   4   3      621.97      635.89     15.45 o 
  -3   4   3      563.75      562.31      7.12 o 
  -1   4   3     1393.16     1292.40     14.82 o 
   0   4   3     1303.15     1414.07     17.18 o 
   1   4   3      204.47      194.39      2.83 o 
   2   4   3       68.16       75.55      2.95 o 
   3   4   3     2219.38     2252.06     59.39 o 
   4   4   3       17.78       22.00      4.86 o 
   5   4   3        0.17        2.37      1.27 o 
   6   4   3        0.00        2.60      2.06 o 
   7   4   3       62.79       63.87      9.76 o 
   8   4   3        2.48        2.13      2.06 o 
  -7   5   3     1130.15     1274.94    106.59 o 
  -6   5   3       62.90       68.44     18.01 o 
  -5   5   3      671.44      702.77     19.79 o 
  -4   5   3       89.62       95.12      4.00 o 
  -3   5   3      316.25      341.07      6.93 o 
  -2   5   3       89.01       74.67      1.92 o 
  -1   5   3        4.29        7.68      1.27 o 
   0   5   3      174.84      190.07      2.91 o 
   1   5   3        4.17        2.28      0.68 o 
   2   5   3     1802.98     1780.34     39.41 o 
   3   5   3      146.07      161.64      2.88 o 
   4   5   3        2.81        2.57      1.56 o 
   5   5   3      465.62      457.51     14.30 o 
   6   5   3        9.32        3.90      3.59 o 
   7   5   3       37.56       46.26     13.13 o 
  -7   6   3      413.76      407.91     17.79 o 
  -6   6   3      172.72      166.00      8.15 o 
  -5   6   3        4.18        6.07      2.58 o 
  -4   6   3       64.62       69.22      6.32 o 
  -3   6   3       31.04       21.50      4.68 o 
  -2   6   3       36.23       37.41      2.69 o 
  -1   6   3       17.49       14.04      1.37 o 
   0   6   3      379.21      375.35      9.24 o 
   1   6   3       98.81       92.78      2.23 o 
   2   6   3        6.51        9.20      2.30 o 
   3   6   3       62.15       66.62      2.23 o 
   4   6   3      584.02      527.32     15.91 o 
   5   6   3       40.94       30.20      7.04 o 
   6   6   3       14.50       19.17      6.12 o 
  -6   7   3      133.07      134.78      9.59 o 
  -5   7   3       52.51       59.41      5.66 o 
  -4   7   3      148.12      149.79      5.09 o 
  -3   7   3        0.08        1.58      1.46 o 
  -2   7   3       63.02       53.02      3.50 o 
  -1   7   3      267.11      266.94      6.49 o 
   0   7   3      374.88      346.38      8.10 o 
   1   7   3       27.88       29.79      2.97 o 
   2   7   3     1296.32     1283.33     20.93 o 
   3   7   3      461.64      481.40     12.04 o 
   4   7   3       30.09       31.43      8.80 o 
   5   7   3       65.61       72.32      8.11 o 
   6   7   3       45.93       38.56     14.77 o 
  -4   8   3      121.91      119.12      5.17 o 
  -3   8   3      283.99      257.63      8.09 o 
  -2   8   3       32.94       28.64      6.58 o 
  -1   8   3      144.85      136.91      5.16 o 
   0   8   3       28.41       29.25      2.85 o 
   1   8   3       26.43       32.95      3.64 o 
   2   8   3      311.33      317.13      9.38 o 
   3   8   3      132.10      125.56      5.92 o 
   4   8   3        1.50        0.54      2.27 o 
  -2   9   3       15.79       12.73      5.06 o 
  -1   9   3       81.52       82.49      4.88 o 
   0   9   3      193.08      199.20      9.04 o 
   1   9   3       76.98       87.01     16.73 o 
   2   9   3       27.61       33.79     10.31 o 
  -8   0   4      326.17      341.09     21.40 o 
  -6   0   4       14.81       17.11      4.01 o 
  -4   0   4      275.88      219.90      9.80 o 
   2   0   4       38.64       38.10      2.63 o 
   4   0   4       88.37       81.55      3.50 o 
   6   0   4       78.23       59.80      4.49 o 
   8   0   4       19.08       17.24      7.20 o 
  -9   1   4        8.91        7.72      3.29 o 
  -8   1   4      248.03      228.70      6.29 o 
  -7   1   4      401.71      414.17      8.88 o 
  -6   1   4        3.49        5.13      1.53 o 
  -5   1   4      115.11      112.26      2.39 o 
  -4   1   4      521.57      593.61      6.54 o 
  -3   1   4      250.70      249.60      4.70 o 
  -2   1   4     4407.67     3839.42     73.51 o 
  -1   1   4     1948.35     1764.88     35.52 o 
   0   1   4      101.01       97.91      3.29 o 
   1   1   4       20.26       22.92      1.61 o 
   2   1   4     1431.69     1237.13     30.09 o 
   3   1   4        5.57        7.85      1.72 o 
   4   1   4       19.16       13.40      3.04 o 
   5   1   4        2.94        1.08      1.47 o 
   6   1   4      682.76      696.91     13.98 o 
   7   1   4      168.65      162.71      6.29 o 
   8   1   4      619.09      602.46     13.81 o 
  -8   2   4       40.48       37.87      8.80 o 
  -7   2   4      733.27      795.10     24.08 o 
  -6   2   4      105.86      117.85      2.76 o 
  -5   2   4      356.97      351.92      6.20 o 
  -4   2   4        9.70       15.18      2.19 o 
  -3   2   4      948.02      946.62     13.54 o 
  -2   2   4        9.06        7.94      0.75 o 
  -1   2   4      173.76      197.18      2.35 o 
   0   2   4      221.57      217.58      4.51 o 
   1   2   4     1227.51     1044.22      9.67 o 
   2   2   4      235.13      273.06      4.28 o 
   3   2   4     2180.80     1978.46     56.52 o 
   4   2   4       72.47       72.96      2.71 o 
   5   2   4      204.05      200.82      6.16 o 
   6   2   4       20.56       20.12      4.08 o 
   7   2   4      779.66      819.59     19.62 o 
   8   2   4      100.14       88.61      6.11 o 
  -8   3   4        0.24        2.51      2.11 o 
  -7   3   4      245.39      251.78     20.41 o 
  -6   3   4      199.97      193.06      8.19 o 
  -5   3   4     1069.22     1091.54     19.18 o 
  -4   3   4        0.00        1.02      0.94 o 
  -3   3   4        0.60        2.00      1.05 o 
  -2   3   4        4.70        6.10      0.60 o 
  -1   3   4     1075.75     1037.04      9.66 o 
   0   3   4      596.78      573.48     11.13 o 
   1   3   4       61.95       63.13      2.01 o 
   2   3   4     5344.06     5302.22     83.28 o 
   3   3   4     1544.37     1614.97     44.79 o 
   4   3   4       95.08       92.14      3.74 o 
   5   3   4       35.73       37.79      2.95 o 
   6   3   4       40.34       31.53      7.63 o 
   7   3   4      402.94      409.56     11.10 o 
   8   3   4       37.35       32.87      9.73 o 
  -8   4   4        4.25        4.36      3.79 o 
  -7   4   4      343.09      348.91      9.84 o 
  -6   4   4      138.84      141.05      4.11 o 
  -5   4   4      123.99      126.60      6.99 o 
  -4   4   4     2352.93     2420.01     21.51 o 
  -3   4   4       28.84       21.70      1.57 o 
  -2   4   4     1147.14     1043.31     17.03 o 
  -1   4   4     1789.33     1814.22     30.98 o 
   0   4   4       73.07       64.76      1.66 o 
   1   4   4      623.25      635.53      7.55 o 
   2   4   4      297.04      340.83      9.25 o 
   3   4   4       27.09       31.41      3.02 o 
   4   4   4        7.66        6.59      2.93 o 
   5   4   4       20.36       17.14      4.85 o 
   6   4   4        1.19        1.60      2.12 o 
   7   4   4      336.24      318.57     10.44 o 
   8   4   4        0.41        2.65      2.27 o 
  -7   5   4       73.48       83.27      5.48 o 
  -6   5   4      226.99      222.71      8.71 o 
  -5   5   4      198.26      200.08     12.75 o 
  -4   5   4       96.42       96.54      5.77 o 
  -3   5   4        1.27        2.32      1.39 o 
  -2   5   4       13.91       11.45      1.54 o 
  -1   5   4       12.14        6.93      0.33 o 
   0   5   4     1251.90     1279.94     16.49 o 
   1   5   4     1181.03     1156.12     23.18 o 
   2   5   4     1237.12     1229.46     17.89 o 
   3   5   4        0.17        0.64      0.71 o 
   4   5   4      181.08      176.34      4.69 o 
   5   5   4      292.37      279.01      9.16 o 
   6   5   4       60.45       62.76     16.70 o 
   7   5   4      150.99      168.09      9.24 o 
  -6   6   4      235.69      241.01      9.41 o 
  -5   6   4       17.34        9.22      4.51 o 
  -4   6   4        2.72        1.30      1.67 o 
  -3   6   4        5.43        5.63      1.20 o 
  -2   6   4      123.86      133.46      3.27 o 
  -1   6   4      321.59      323.21      7.01 o 
   0   6   4      720.92      734.31      8.73 o 
   1   6   4     1583.24     1541.18     30.04 o 
   2   6   4      478.32      546.48      9.94 o 
   3   6   4      835.97      830.23     14.18 o 
   4   6   4       74.80       77.09      5.01 o 
   5   6   4       50.33       59.93      5.50 o 
   6   6   4      101.42      109.42      5.78 o 
  -6   7   4      500.65      526.00     42.52 o 
  -5   7   4      146.29      142.86      6.42 o 
  -4   7   4       19.64       16.29      4.63 o 
  -3   7   4       23.30       12.45      3.07 o 
  -2   7   4      176.69      201.40      8.57 o 
  -1   7   4     2063.70     2206.17     68.57 o 
   0   7   4        8.03        9.17      3.13 o 
   1   7   4       32.80       35.28      2.59 o 
   2   7   4       63.71       66.10      2.38 o 
   3   7   4       39.86       43.12      3.12 o 
   4   7   4       67.45       66.21      3.36 o 
   5   7   4       44.67       43.58      8.79 o 
  -4   8   4      465.87      480.79      8.43 o 
  -3   8   4        9.29        5.22      3.22 o 
  -2   8   4        0.07        5.00      2.32 o 
  -1   8   4       48.44       46.86      8.74 o 
   0   8   4      107.70       88.96      5.96 o 
   1   8   4       24.69       20.77      4.63 o 
   2   8   4      639.06      591.97     16.26 o 
   3   8   4      256.86      246.83      9.87 o 
   4   8   4      503.09      453.31     15.42 o 
  -2   9   4      832.94      812.64     27.53 o 
  -1   9   4       10.64        5.95      3.02 o 
   0   9   4       17.06       12.44      7.04 o 
   1   9   4        0.28        2.11      4.75 o 
   2   9   4       15.81       12.79      4.83 o 
  -9   0   5        9.72       12.62      5.49 o 
  -7   0   5      518.72      499.73     11.80 o 
  -5   0   5      334.83      444.02     22.04 o 
  -3   0   5     8075.97     7819.00    219.10 o 
  -1   0   5     2197.67     1758.96     31.29 o 
   3   0   5       29.91       10.66      4.32 o 
   5   0   5      106.99       78.44      5.39 o 
   7   0   5      526.91      527.54     12.39 o 
  -9   1   5        0.04        1.77      2.61 o 
  -8   1   5      600.91      577.99     16.32 o 
  -7   1   5      134.95      144.16      4.28 o 
  -6   1   5        2.47        2.15      1.26 o 
  -5   1   5      111.95      125.65      3.77 o 
  -4   1   5       71.26       78.02      3.18 o 
  -3   1   5      850.34      977.18     19.02 o 
  -2   1   5      431.97      398.19      6.05 o 
  -1   1   5     5778.22     5046.12     60.27 o 
   0   1   5       11.48        8.95      0.76 o 
   2   1   5      113.09       99.03      3.52 o 
   3   1   5     1956.42     2031.56     43.11 o 
   4   1   5      693.30      737.35      9.66 o 
   5   1   5       38.47       50.04      2.70 o 
   6   1   5      374.22      360.58      8.43 o 
   7   1   5       12.37       11.22      2.35 o 
   8   1   5       74.80       84.81      4.55 o 
  -8   2   5      109.31       92.88      9.33 o 
  -7   2   5      437.64      423.13     12.95 o 
  -6   2   5     1669.41     1633.95     23.49 o 
  -5   2   5       46.14       35.95      1.86 o 
  -4   2   5      594.72      580.04     13.07 o 
  -3   2   5      623.46      695.74      8.58 o 
  -2   2   5      111.55       77.52      2.10 o 
  -1   2   5     2627.44     2499.80     33.25 o 
   0   2   5     2017.00     1996.20     32.23 o 
   1   2   5        0.05        2.16      1.38 o 
   2   2   5      694.56      640.71     11.84 o 
   3   2   5     1439.42     1498.04     16.50 o 
   4   2   5      735.38      762.01     24.82 o 
   5   2   5        0.16        1.81      2.02 o 
   6   2   5       80.89       81.82      4.18 o 
   7   2   5       56.86       59.87      4.91 o 
   8   2   5       12.96       12.43      3.32 o 
  -8   3   5       71.72       70.09      4.12 o 
  -7   3   5      221.88      214.78      6.34 o 
  -6   3   5      142.94      140.77      7.46 o 
  -5   3   5      116.21      118.56      2.52 o 
  -4   3   5        0.18        1.13      0.42 o 
  -3   3   5     3325.82     3217.65     39.30 o 
  -2   3   5       46.42       39.11      1.04 o 
  -1   3   5        8.86       17.20      0.97 o 
   0   3   5       31.04       33.95      1.78 o 
   1   3   5      258.61      202.02      2.80 o 
   2   3   5      155.03      172.46      6.50 o 
   3   3   5      404.79      492.65      7.75 o 
   4   3   5      563.35      582.97     12.01 o 
   5   3   5      516.25      555.49     13.06 o 
   6   3   5       62.04       67.86      4.87 o 
   7   3   5      209.49      205.98      7.06 o 
   8   3   5      707.28      703.29     12.11 o 
  -8   4   5      153.41      173.98     14.31 o 
  -7   4   5      285.83      311.11      9.32 o 
  -6   4   5       55.35       55.67      3.29 o 
  -5   4   5        5.66        5.09      1.47 o 
  -4   4   5       45.33       51.44      1.92 o 
  -3   4   5       52.09       49.55      1.64 o 
  -2   4   5      238.91      256.09      3.58 o 
  -1   4   5      174.96      203.64      2.98 o 
   0   4   5       31.82       29.04      1.20 o 
   1   4   5      239.20      250.10      3.63 o 
   2   4   5      180.75      187.69      3.22 o 
   3   4   5      576.74      550.24     10.76 o 
   4   4   5      161.94      167.37      6.23 o 
   5   4   5      486.69      495.74     10.07 o 
   6   4   5       89.92       94.80      5.06 o 
   7   4   5      239.08      227.06      8.11 o 
   8   4   5       12.14        8.83      6.09 o 
  -7   5   5       38.90       34.71      7.44 o 
  -6   5   5        6.09        6.92      3.67 o 
  -5   5   5      375.77      359.47      9.62 o 
  -4   5   5      600.00      593.19     21.32 o 
  -3   5   5      647.56      677.13     10.62 o 
  -2   5   5       18.15       26.11      2.20 o 
  -1   5   5      204.20      190.39      3.01 o 
   0   5   5      123.99      131.16      2.84 o 
   1   5   5      220.87      230.01      5.56 o 
   2   5   5      207.15      197.34      3.41 o 
   3   5   5       43.41       38.18      5.08 o 
   4   5   5       70.37       65.41      2.57 o 
   5   5   5      436.36      427.07      8.92 o 
   6   5   5      216.24      218.33     10.93 o 
   7   5   5       11.40        6.92      4.89 o 
  -6   6   5       15.46       14.26      3.84 o 
  -5   6   5        3.88        3.69      2.60 o 
  -4   6   5      114.18      114.73      4.50 o 
  -3   6   5       35.90       32.70      2.90 o 
  -2   6   5     2345.71     2359.86     49.59 o 
  -1   6   5        3.92        2.77      0.85 o 
   0   6   5      199.36      194.29      4.10 o 
   1   6   5        9.83       12.17      2.11 o 
   2   6   5       41.28       39.79      5.53 o 
   3   6   5      219.60      236.45      6.04 o 
   4   6   5      334.97      337.90      8.69 o 
   5   6   5      142.28      149.77      7.46 o 
   6   6   5       31.93       24.59      8.50 o 
  -5   7   5       20.97       25.47      6.46 o 
  -4   7   5      378.36      386.13     12.78 o 
  -3   7   5       38.16       32.08      4.14 o 
  -2   7   5      318.18      330.64     11.47 o 
  -1   7   5      249.78      247.25      8.46 o 
   0   7   5       97.12       91.27      2.67 o 
   1   7   5      314.21      301.84      6.21 o 
   2   7   5        1.97        1.88      1.00 o 
   3   7   5       87.70       88.30      5.13 o 
   4   7   5      232.61      216.21     10.61 o 
   5   7   5       85.90       70.99     13.91 o 
  -4   8   5      115.95      116.45      3.89 o 
  -3   8   5       40.22       46.80      5.95 o 
  -2   8   5      188.51      179.01     10.48 o 
  -1   8   5        8.32        6.15      2.62 o 
   0   8   5       22.72       17.82      5.53 o 
   1   8   5      148.68      154.72      4.53 o 
   2   8   5        4.92        2.13      2.14 o 
   3   8   5      180.52      181.77     29.14 o 
   4   8   5      266.62      269.75      9.19 o 
  -2   9   5       86.89       89.61      5.91 o 
  -1   9   5      355.32      402.75     12.24 o 
   0   9   5       54.58       62.18      8.50 o 
   1   9   5      262.29      253.20     24.67 o 
  -8   0   6      263.07      284.59     15.33 o 
  -6   0   6      249.89      255.61     14.21 o 
  -4   0   6       99.29      112.84      2.87 o 
  -2   0   6     3636.97     3269.78     39.83 o 
   0   0   6     3496.43     3203.17     55.18 o 
   2   0   6      154.20      146.91      4.07 o 
   4   0   6     1782.81     1596.58     51.84 o 
   6   0   6      114.71      106.14     14.10 o 
   8   0   6       71.46       67.61      7.30 o 
  -8   1   6      100.64      107.64      3.68 o 
  -7   1   6       15.81       13.91      3.67 o 
  -6   1   6      163.55      142.72      3.47 o 
  -5   1   6      161.51      164.56      3.79 o 
  -4   1   6     2836.61     2732.46     29.26 o 
  -3   1   6       15.24        5.86      1.32 o 
  -2   1   6       15.76       13.09      0.88 o 
  -1   1   6      886.05      945.82      9.75 o 
   0   1   6       25.10       26.10      1.59 o 
   1   1   6     2568.43     2552.99     53.62 o 
   2   1   6     1313.74     1392.16     27.35 o 
   3   1   6      107.18       98.71      2.75 o 
   4   1   6       80.36       84.33      2.90 o 
   5   1   6      401.71      414.35      8.47 o 
   6   1   6        7.04       10.43      3.12 o 
   7   1   6       13.97       15.01      2.98 o 
   8   1   6      101.59       93.45      3.75 o 
  -8   2   6       42.19       41.41      4.40 o 
  -7   2   6        4.50        2.67      2.06 o 
  -6   2   6       79.61       90.71      3.78 o 
  -5   2   6     1975.69     2013.40     58.97 o 
  -4   2   6        1.52        0.91      0.89 o 
  -3   2   6      429.27      455.00      5.09 o 
  -2   2   6       14.25       15.91      1.41 o 
  -1   2   6      173.23      179.46      3.43 o 
   0   2   6       59.42       58.11      1.93 o 
   1   2   6     2072.62     1872.34     35.06 o 
   2   2   6     3633.13     3622.58     66.70 o 
   3   2   6     1008.90     1028.28     22.66 o 
   4   2   6     1495.29     1510.91     48.41 o 
   5   2   6      460.77      519.14     10.91 o 
   6   2   6       36.51       33.34      7.71 o 
   7   2   6        1.13        1.50      2.09 o 
   8   2   6      146.76      134.17      6.25 o 
  -8   3   6      347.80      378.56     16.46 o 
  -7   3   6      283.78      288.33      8.61 o 
  -6   3   6      193.77      188.86      5.89 o 
  -5   3   6      468.68      476.27     19.53 o 
  -4   3   6        9.47        5.38      0.83 o 
  -3   3   6      212.81      212.85      2.62 o 
  -2   3   6      558.79      641.45      5.80 o 
  -1   3   6      867.97      995.51     22.03 o 
   0   3   6      466.06      488.03      8.62 o 
   1   3   6      458.08      409.30      4.18 o 
   2   3   6      628.09      629.26     15.07 o 
   3   3   6      357.31      344.02     13.90 o 
   4   3   6      132.75      134.32      4.07 o 
   5   3   6      365.23      359.95      9.73 o 
   6   3   6      995.18     1024.07     25.97 o 
   7   3   6       29.28       31.96      7.85 o 
   8   3   6       75.76       84.52     15.64 o 
  -8   4   6       23.19       19.52      6.27 o 
  -7   4   6      238.12      247.18      7.60 o 
  -6   4   6      948.26      992.05     19.34 o 
  -5   4   6      577.66      591.03     18.42 o 
  -4   4   6      353.21      385.31      7.35 o 
  -3   4   6        2.35        1.24      0.78 o 
  -2   4   6       46.68       44.83      1.44 o 
  -1   4   6      399.30      466.98      7.88 o 
   0   4   6     2983.24     2910.52     38.43 o 
   1   4   6      158.29      171.49      2.44 o 
   2   4   6       50.18       46.93      1.96 o 
   3   4   6       25.91       22.35      2.65 o 
   4   4   6     1499.68     1492.71     28.27 o 
   5   4   6       53.19       56.27      3.96 o 
   6   4   6      191.88      191.63      7.63 o 
   7   4   6       25.14       20.60      5.82 o 
  -7   5   6        0.72        2.09      1.87 o 
  -6   5   6       54.21       59.14      5.56 o 
  -5   5   6       48.72       64.12      5.95 o 
  -4   5   6      529.96      556.05     24.07 o 
  -3   5   6        2.25        0.78      0.53 o 
  -2   5   6      610.48      629.16     13.36 o 
  -1   5   6      410.35      399.83      5.49 o 
   0   5   6      941.54     1000.95     12.47 o 
   1   5   6     1015.06     1095.73     13.80 o 
   2   5   6      188.01      192.94      3.32 o 
   3   5   6      245.27      240.98      9.82 o 
   4   5   6      166.62      163.94      7.38 o 
   5   5   6      142.65      152.82      4.97 o 
   6   5   6     1082.84     1146.96     35.18 o 
   7   5   6        3.45        2.63      3.63 o 
  -6   6   6       33.50       37.91     13.64 o 
  -5   6   6      600.10      600.77     24.32 o 
  -4   6   6      289.10      310.12      7.38 o 
  -3   6   6      526.07      461.42      9.90 o 
  -2   6   6       49.91       49.91      2.89 o 
  -1   6   6        8.52       10.34      1.86 o 
   0   6   6      866.48      873.06     13.61 o 
   1   6   6        1.55        1.51      0.95 o 
   2   6   6      686.79      679.30     10.27 o 
   3   6   6      173.87      169.13      4.55 o 
   4   6   6      238.53      232.08     18.31 o 
   5   6   6        2.08        3.87      3.14 o 
   6   6   6        8.06        5.58      2.08 o 
  -5   7   6      151.69      168.77      7.79 o 
  -4   7   6      553.51      489.69     27.04 o 
  -3   7   6       47.75       58.34      2.81 o 
  -2   7   6      253.71      256.20      5.93 o 
  -1   7   6     1199.85     1131.87     17.20 o 
   0   7   6      565.00      555.33      8.33 o 
   1   7   6      140.40      140.81      4.54 o 
   2   7   6        0.80        1.83      1.02 o 
   3   7   6        0.48        2.73      1.33 o 
   4   7   6        1.50        4.21      2.48 o 
   5   7   6       87.75       82.03      7.11 o 
  -4   8   6        1.68        2.79      1.65 o 
  -3   8   6        7.44        4.51      1.83 o 
  -2   8   6      181.57      159.24      8.21 o 
  -1   8   6       24.51       21.28      5.94 o 
   0   8   6       97.40      108.83      4.35 o 
   1   8   6        0.25        1.71      1.20 o 
   2   8   6      194.50      186.62      6.09 o 
   3   8   6      133.35      139.18      8.74 o 
   4   8   6      394.88      423.28     18.46 o 
  -1   9   6       12.81        9.75      3.49 o 
   0   9   6       45.64       28.92      9.71 o 
   1   9   6      131.19      147.49     11.00 o 
  -7   0   7      320.00      316.16     10.04 o 
  -5   0   7     2240.53     2235.13     60.96 o 
  -3   0   7     1897.41     1836.65     30.84 o 
   1   0   7      334.01      356.97      9.32 o 
   3   0   7      219.60      209.57     10.32 o 
   5   0   7      191.65      178.73      6.42 o 
   7   0   7        0.04        4.61      3.14 o 
  -8   1   7        0.15       -0.30      1.76 o 
  -7   1   7       15.09        5.73      1.80 o 
  -6   1   7       73.13       69.06      3.51 o 
  -5   1   7       15.12       18.53      3.68 o 
  -4   1   7     1234.40     1259.78     23.17 o 
  -3   1   7      589.31      580.46     10.55 o 
  -2   1   7       14.92       19.86      1.35 o 
  -1   1   7     2041.01     1922.37     35.92 o 
   0   1   7     1259.87     1265.20     26.34 o 
   1   1   7     3036.73     2833.47     36.00 o 
   2   1   7     1166.23     1342.36     36.53 o 
   3   1   7     1045.76     1108.53     27.42 o 
   4   1   7       67.62       72.24      2.87 o 
   5   1   7     1194.22     1248.11     19.34 o 
   6   1   7      236.48      270.31      7.79 o 
   7   1   7        5.37        4.35      2.11 o 
   8   1   7       29.79       35.17      8.43 o 
  -8   2   7       29.85       35.31      4.79 o 
  -7   2   7       64.85       62.02      9.36 o 
  -6   2   7      107.34      104.66      2.82 o 
  -5   2   7       86.07       92.15      2.32 o 
  -4   2   7       65.18       68.12      2.10 o 
  -3   2   7      559.94      618.69     13.81 o 
  -2   2   7       28.72       32.39      1.50 o 
  -1   2   7     2450.24     2284.28     20.13 o 
   0   2   7     5887.44     5547.33    127.92 o 
   1   2   7      738.01      821.90     12.03 o 
   2   2   7      769.03      864.05     10.90 o 
   3   2   7      582.84      576.22     15.84 o 
   4   2   7     5321.92     5273.83     99.93 o 
   5   2   7      432.73      459.03     16.10 o 
   6   2   7      128.31      134.70      4.28 o 
   7   2   7       11.08        9.63      3.80 o 
   8   2   7      202.60      195.14      8.75 o 
  -8   3   7      167.70      154.44     10.44 o 
  -7   3   7      158.65      168.88      6.80 o 
  -6   3   7      148.85      150.60      4.96 o 
  -5   3   7     2511.50     2525.58     25.19 o 
  -4   3   7     1271.43     1212.19     19.37 o 
  -3   3   7       15.28       16.19      0.72 o 
  -2   3   7     1727.87     1799.87     31.03 o 
  -1   3   7     1957.37     2095.02     28.10 o 
   0   3   7        7.01       11.58      1.35 o 
   1   3   7      443.94      462.97     20.80 o 
   2   3   7      647.12      714.38      9.54 o 
   3   3   7      103.53       97.41      3.19 o 
   4   3   7        0.00        0.30      1.89 o 
   5   3   7       47.26       50.31     10.61 o 
   6   3   7      102.03      120.37      7.05 o 
   7   3   7      188.50      193.75      8.47 o 
   8   3   7       20.28       14.66      4.33 o 
  -8   4   7       77.16       72.37      6.77 o 
  -7   4   7        1.12        0.11      1.40 o 
  -6   4   7      257.79      252.01      9.18 o 
  -5   4   7      171.11      178.21      5.59 o 
  -4   4   7      219.00      224.46      6.33 o 
  -3   4   7      947.83      953.17     22.78 o 
  -2   4   7        7.22       20.70      1.62 o 
  -1   4   7      442.58      440.37      5.34 o 
   0   4   7       57.29       61.03      2.01 o 
   1   4   7     1258.13     1263.78     17.32 o 
   2   4   7       12.62       16.95      4.33 o 
   3   4   7       21.50       20.70      5.21 o 
   4   4   7      152.75      151.67      4.66 o 
   5   4   7       27.04       24.57      4.44 o 
   6   4   7      113.57      104.12      5.71 o 
   7   4   7      355.23      359.65      9.35 o 
  -7   5   7      133.62      128.21      6.98 o 
  -6   5   7       96.38       90.36      4.94 o 
  -5   5   7        3.35        4.24      2.81 o 
  -4   5   7      119.74      117.30      3.43 o 
  -3   5   7       12.08       12.39      1.88 o 
  -2   5   7      247.50      254.27      4.49 o 
  -1   5   7      122.34      119.63      2.39 o 
   0   5   7     1634.22     1700.02     24.55 o 
   1   5   7      411.43      419.68      6.14 o 
   2   5   7      472.51      469.22      6.19 o 
   3   5   7      417.41      410.32      9.95 o 
   4   5   7       96.31       81.93      2.92 o 
   5   5   7       90.55       91.80      4.20 o 
   6   5   7       31.35       23.63      8.77 o 
   7   5   7       78.56       92.07      5.89 o 
  -6   6   7        0.02        2.15      2.31 o 
  -5   6   7       51.68       49.52      7.32 o 
  -4   6   7        0.58        1.71      1.36 o 
  -3   6   7        2.04        1.46      1.67 o 
  -2   6   7      118.32      104.23      3.54 o 
  -1   6   7       29.23       31.15      2.09 o 
   0   6   7     1380.37     1366.75     23.76 o 
   1   6   7     1487.50     1548.60     20.41 o 
   2   6   7      545.10      550.78      8.81 o 
   3   6   7      364.04      337.66      7.41 o 
   4   6   7        0.74        0.71      1.93 o 
   5   6   7        6.33        8.21      4.39 o 
   6   6   7      165.84      169.06      8.42 o 
  -5   7   7       49.85       56.25      4.15 o 
  -4   7   7      269.36      256.89      6.65 o 
  -3   7   7      138.36      121.00      3.60 o 
  -2   7   7      444.49      424.23     10.76 o 
  -1   7   7        0.72        1.02      1.58 o 
   0   7   7        9.55        7.72      2.51 o 
   1   7   7      306.29      287.77      6.13 o 
   2   7   7       38.48       37.15      3.41 o 
   3   7   7      361.36      374.68      9.11 o 
   4   7   7        4.38        8.78      2.90 o 
   5   7   7      226.04      245.32      8.38 o 
  -4   8   7      207.30      227.82      7.67 o 
  -3   8   7      125.14      122.14      6.19 o 
  -2   8   7       36.78       29.61      6.24 o 
  -1   8   7        5.84        4.65      1.57 o 
   0   8   7      392.37      393.99     10.98 o 
   1   8   7      134.48      143.20      4.54 o 
   2   8   7        0.69        2.04      1.90 o 
   3   8   7       59.21       55.85      9.46 o 
   4   8   7      175.94      171.36      9.22 o 
  -1   9   7        0.04        0.71      1.78 o 
   0   9   7        0.31        1.05      1.32 o 
  -8   0   8       40.35       42.14      3.60 o 
  -6   0   8      231.05      250.32      7.87 o 
  -4   0   8        0.71        4.80      1.53 o 
  -2   0   8     1241.34     1096.99     19.54 o 
   0   0   8      369.82      301.23      8.04 o 
   2   0   8     1023.78      980.96     20.59 o 
   4   0   8        1.46        2.67      1.90 o 
   6   0   8      351.77      390.27     12.09 o 
   8   0   8      457.54      442.72     19.65 o 
  -8   1   8       19.66       17.25      5.40 o 
  -7   1   8       10.81       13.88      3.06 o 
  -6   1   8       10.52       10.62      2.43 o 
  -5   1   8      154.71      171.55      3.96 o 
  -4   1   8       47.23       41.22      1.93 o 
  -3   1   8      316.46      414.08      4.58 o 
  -2   1   8     1119.28     1065.03     18.48 o 
  -1   1   8     3102.79     3178.60     71.47 o 
   0   1   8     3495.24     3572.99     35.69 o 
   1   1   8      170.57      145.99      4.77 o 
   2   1   8      157.42      147.46      4.01 o 
   3   1   8     2573.68     2348.40     32.11 o 
   4   1   8        3.75        4.05      1.88 o 
   5   1   8      149.83      145.89      3.97 o 
   6   1   8     1236.82     1247.02     24.11 o 
   7   1   8        0.08        1.92      1.57 o 
   8   1   8       68.08       64.62      5.79 o 
  -8   2   8       89.86       88.89      8.31 o 
  -7   2   8      325.03      307.16      8.25 o 
  -6   2   8      721.36      724.83     19.05 o 
  -5   2   8      141.69      144.01      2.67 o 
  -4   2   8      597.67      642.49     10.09 o 
  -3   2   8     1866.91     1870.92     51.29 o 
  -2   2   8     1151.47     1159.92     11.47 o 
  -1   2   8     1543.88     1412.39     15.34 o 
   0   2   8     1254.74     1308.26     16.97 o 
   1   2   8      398.32      392.32      7.98 o 
   2   2   8      303.23      296.36      6.41 o 
   3   2   8     4259.21     4365.43     48.39 o 
   4   2   8        9.65        9.10      3.66 o 
   5   2   8      470.65      453.39     16.95 o 
   6   2   8      176.10      148.69      5.26 o 
   7   2   8        0.05        4.13      2.61 o 
   8   2   8      111.17      115.73      7.17 o 
  -8   3   8       75.42       82.82      3.74 o 
  -7   3   8       13.85       12.31      3.22 o 
  -6   3   8       35.64       34.61      2.96 o 
  -5   3   8      837.61      862.63     18.94 o 
  -4   3   8     1029.88     1005.30     27.46 o 
  -3   3   8       94.60       99.91      3.20 o 
  -2   3   8     1411.54     1282.63     19.76 o 
  -1   3   8      126.92      149.94      3.02 o 
   0   3   8       70.05      114.62      2.55 o 
   1   3   8      346.09      339.66      8.07 o 
   2   3   8       73.24       96.78      3.21 o 
   3   3   8      199.14      215.17      5.65 o 
   4   3   8      370.66      398.15      8.44 o 
   5   3   8     1404.01     1333.07     23.18 o 
   6   3   8       24.11       22.92      6.50 o 
   7   3   8      119.04      117.47      6.77 o 
   8   3   8      118.04      122.57      7.51 o 
  -7   4   8        1.25        2.28      1.84 o 
  -6   4   8     1250.37     1300.68     17.64 o 
  -5   4   8       95.44       87.08      2.72 o 
  -4   4   8      679.76      651.72     14.98 o 
  -3   4   8      821.97      836.45     12.24 o 
  -2   4   8      239.87      278.04      4.57 o 
  -1   4   8       71.38       83.69      1.98 o 
   0   4   8      726.42      679.74      6.87 o 
   1   4   8        0.14        1.73      1.15 o 
   2   4   8       28.93       23.58      5.20 o 
   3   4   8       60.10       58.52      4.24 o 
   4   4   8      313.13      318.55     10.16 o 
   5   4   8      168.37      166.00      6.07 o 
   6   4   8       23.04       30.34      7.19 o 
   7   4   8       49.47       50.31      5.36 o 
  -7   5   8       37.92       45.68     10.20 o 
  -6   5   8      629.07      598.15     22.19 o 
  -5   5   8      510.86      541.31     19.47 o 
  -4   5   8      284.40      285.60      7.09 o 
  -3   5   8      149.97      147.16      2.86 o 
  -2   5   8      121.42      110.49      3.09 o 
  -1   5   8        8.23        8.07      1.54 o 
   0   5   8      724.65      727.47      9.22 o 
   1   5   8      747.00      779.12     11.02 o 
   2   5   8      554.07      545.28     10.09 o 
   3   5   8      800.78      803.38     29.08 o 
   4   5   8       30.56       31.62      4.97 o 
   5   5   8       38.50       35.19      9.30 o 
   6   5   8       91.57       91.08      5.29 o 
   7   5   8       31.42       33.22      9.28 o 
  -6   6   8       29.06       28.51     10.02 o 
  -5   6   8        6.62        5.21      3.12 o 
  -4   6   8       96.33       90.25      5.60 o 
  -3   6   8      628.82      642.94     10.41 o 
  -2   6   8        0.75        1.42      1.15 o 
  -1   6   8        2.54        2.22      0.81 o 
   0   6   8      670.55      676.43     11.51 o 
   1   6   8      418.88      419.05      6.05 o 
   2   6   8        5.45        8.21      1.65 o 
   3   6   8      855.14      840.12     12.50 o 
   4   6   8      243.95      261.74     13.09 o 
   5   6   8       16.69       11.34      4.82 o 
   6   6   8        8.83        6.58      4.43 o 
  -5   7   8       38.70       27.05      8.14 o 
  -4   7   8       66.53       71.83      3.53 o 
  -3   7   8       31.39       35.24      4.48 o 
  -2   7   8        7.47        6.27      2.27 o 
  -1   7   8        7.57        6.68      2.14 o 
   0   7   8      385.98      377.61     10.40 o 
   1   7   8        7.59        8.27      1.98 o 
   2   7   8        9.42       10.55      2.21 o 
   3   7   8        0.17        1.08      1.37 o 
   4   7   8        0.12        1.15      1.52 o 
   5   7   8      360.68      372.64     10.27 o 
  -3   8   8       97.67       86.80      4.72 o 
  -2   8   8       14.35       10.58      2.55 o 
  -1   8   8      151.58      159.57      6.04 o 
   0   8   8       74.18       67.63      5.24 o 
   1   8   8       43.69       45.40      2.61 o 
   2   8   8       92.57      101.18      8.71 o 
   3   8   8      332.06      309.98     26.38 o 
  -7   0   9      108.21      100.48      5.56 o 
  -5   0   9      411.64      414.44     10.17 o 
  -3   0   9      237.56      224.68      5.73 o 
  -1   0   9     5287.34     5064.48     87.00 o 
   1   0   9     1588.09     1443.62     28.35 o 
   3   0   9      819.57      770.88     15.72 o 
   5   0   9      117.58      119.62      5.29 o 
   7   0   9     1354.80     1428.37     23.61 o 
  -8   1   9      125.73      121.53      6.26 o 
  -7   1   9      447.66      435.15     10.70 o 
  -6   1   9      163.12      146.70      4.63 o 
  -5   1   9       79.22       85.43      2.86 o 
  -4   1   9      267.90      247.96      4.98 o 
  -3   1   9     1443.82     1386.34     18.89 o 
  -2   1   9      214.76      205.45      4.43 o 
  -1   1   9      885.28      847.19     10.67 o 
   0   1   9      116.79      102.08      2.99 o 
   1   1   9       19.23       30.73      9.78 o 
   2   1   9     1747.94     1771.36     20.00 o 
   3   1   9      103.85       99.53      3.28 o 
   4   1   9        1.74        5.36      2.39 o 
   5   1   9       22.42       20.99      4.37 o 
   6   1   9      211.82      199.65      5.68 o 
   7   1   9      134.11      123.52      4.33 o 
   8   1   9       65.93       78.28      9.83 o 
  -8   2   9       82.34       93.40      5.21 o 
  -7   2   9        2.89        3.01      1.90 o 
  -6   2   9     1646.32     1690.46     42.14 o 
  -5   2   9      105.21      117.19      2.83 o 
  -4   2   9       25.97       32.23      2.56 o 
  -3   2   9        3.14        3.54      2.19 o 
  -2   2   9      256.95      210.82      3.44 o 
  -1   2   9      395.99      400.18      7.87 o 
   0   2   9     1704.04     1693.16     22.45 o 
   1   2   9      442.51      509.11     17.19 o 
   2   2   9      332.53      322.73     14.56 o 
   3   2   9      229.74      236.00      6.00 o 
   4   2   9        5.66        4.56      2.92 o 
   5   2   9       47.11       48.74      9.12 o 
   6   2   9       96.95       95.17      5.24 o 
   7   2   9      339.83      335.61     10.61 o 
   8   2   9      282.17      282.88      8.08 o 
  -8   3   9       41.88       47.10      4.21 o 
  -7   3   9      110.86      109.84      3.98 o 
  -6   3   9        3.87        4.85      2.16 o 
  -5   3   9      517.99      548.52     11.07 o 
  -4   3   9      945.15      964.81     13.56 o 
  -3   3   9      261.32      275.72      4.96 o 
  -2   3   9       71.22       55.10      2.67 o 
  -1   3   9      282.36      221.87      3.31 o 
   0   3   9       87.04       89.73      1.95 o 
   1   3   9      517.76      511.83      7.98 o 
   2   3   9     1047.90     1058.32     37.06 o 
   3   3   9        0.81        1.78      1.49 o 
   4   3   9      511.35      528.59     10.86 o 
   5   3   9       45.20       41.48      9.81 o 
   6   3   9        3.02        4.79      3.87 o 
   7   3   9       19.77       16.23      3.70 o 
  -7   4   9       66.11       68.64      5.34 o 
  -6   4   9       12.42       12.40      2.76 o 
  -5   4   9       52.91       49.30      4.00 o 
  -4   4   9      356.32      373.79      9.20 o 
  -3   4   9      347.67      379.10      8.61 o 
  -2   4   9      171.23      158.62      3.10 o 
  -1   4   9       51.79       43.47      1.90 o 
   0   4   9       24.33       25.87      1.52 o 
   1   4   9     1009.79     1014.50     25.66 o 
   2   4   9        0.53        2.41      1.51 o 
   3   4   9     1213.98     1225.55     22.48 o 
   4   4   9      260.30      252.33      6.52 o 
   5   4   9        4.35        2.12      3.14 o 
   6   4   9        5.10        4.53      2.09 o 
   7   4   9        2.60        3.53      2.65 o 
  -7   5   9      351.96      340.95     15.17 o 
  -6   5   9       42.16       38.34      9.91 o 
  -5   5   9       14.38       12.07      4.95 o 
  -4   5   9      363.86      342.89      7.63 o 
  -3   5   9      883.50      857.06     21.17 o 
  -2   5   9      205.32      208.33      4.66 o 
  -1   5   9      187.32      165.17      2.87 o 
   0   5   9      102.28      109.14      2.00 o 
   1   5   9      137.24      139.47      2.42 o 
   2   5   9     2669.61     2560.07     24.27 o 
   3   5   9       34.09       46.43      4.97 o 
   4   5   9       19.83       13.01      3.34 o 
   5   5   9       67.45       63.37      5.75 o 
   6   5   9       10.95        7.33      3.21 o 
  -6   6   9      503.85      504.12     10.73 o 
  -5   6   9      686.89      686.49     29.36 o 
  -4   6   9       50.41       61.60      5.07 o 
  -3   6   9      133.13      126.23      4.61 o 
  -2   6   9       34.65       31.11      2.38 o 
  -1   6   9      127.71      132.49      3.54 o 
   0   6   9      789.70      778.08     10.11 o 
   1   6   9      782.79      816.62     13.10 o 
   2   6   9       53.54       51.03      3.36 o 
   3   6   9       11.57       14.40      3.22 o 
   4   6   9        0.71        1.13      2.26 o 
   5   6   9       37.17       29.56     10.18 o 
   6   6   9      174.83      207.49     11.39 o 
  -5   7   9      127.44      134.08      9.26 o 
  -4   7   9       11.92        9.52      2.96 o 
  -3   7   9      222.36      233.44      6.16 o 
  -2   7   9      100.67       94.66      3.89 o 
  -1   7   9        5.97        4.98      1.95 o 
   0   7   9      178.52      181.54      8.08 o 
   1   7   9        0.55        2.51      1.68 o 
   2   7   9       26.83       25.68      5.63 o 
   3   7   9       14.76       17.29      3.81 o 
   4   7   9      615.32      597.56     20.36 o 
   5   7   9      175.39      160.55     10.95 o 
  -3   8   9      256.34      265.03      6.80 o 
  -2   8   9       17.10       13.59      4.05 o 
  -1   8   9      201.53      228.20     11.11 o 
   0   8   9       69.80       74.08      5.98 o 
   1   8   9      175.85      167.43      6.14 o 
   2   8   9       20.26       13.48      3.93 o 
   3   8   9      172.06      180.54     15.79 o 
  -8   0  10       25.76       15.35      7.86 o 
  -6   0  10      959.10      978.88     26.24 o 
  -4   0  10        2.86        1.53      1.00 o 
  -2   0  10     1923.02     1877.41     34.52 o 
   0   0  10      127.15      110.57      5.54 o 
   2   0  10     2922.27     2520.87     47.52 o 
   4   0  10        4.35        3.88      2.75 o 
   6   0  10      471.04      466.88     12.24 o 
   8   0  10       80.88       49.16     18.32 o 
  -8   1  10       11.27        7.74      2.76 o 
  -7   1  10      142.19      132.58      3.95 o 
  -6   1  10      673.16      666.44     13.66 o 
  -5   1  10      306.86      298.12      6.75 o 
  -4   1  10      455.80      475.26     10.19 o 
  -3   1  10      300.36      313.74      4.69 o 
  -2   1  10      394.10      410.45      6.16 o 
  -1   1  10      235.74      234.59      4.54 o 
   0   1  10        0.62        1.19      0.72 o 
   1   1  10      347.13      307.95      8.55 o 
   2   1  10     5423.63     5553.41     56.34 o 
   3   1  10      569.48      529.13     13.01 o 
   4   1  10       11.62       14.00      5.08 o 
   5   1  10       48.63       50.23     10.45 o 
   6   1  10      153.35      147.41     14.80 o 
   7   1  10      113.76      100.06      5.65 o 
   8   1  10       77.97       51.13     16.01 o 
  -8   2  10        1.13        2.76      1.59 o 
  -7   2  10      452.70      431.17     20.23 o 
  -6   2  10     1223.27     1306.10     26.64 o 
  -5   2  10      145.21      133.90      2.99 o 
  -4   2  10      469.59      452.36      7.62 o 
  -3   2  10        7.10       14.40      2.92 o 
  -2   2  10      902.95     1042.59     20.66 o 
  -1   2  10        0.04       -0.09      0.63 o 
   0   2  10     1811.02     1947.84     35.54 o 
   1   2  10     1331.72     1440.63     51.57 o 
   2   2  10      664.60      717.88     12.13 o 
   3   2  10      364.77      345.64      7.97 o 
   4   2  10      167.94      170.56      7.77 o 
   5   2  10      351.37      359.31      8.73 o 
   6   2  10      157.15      162.59      6.59 o 
   7   2  10       75.57       60.85     14.76 o 
   8   2  10       27.55       20.81      6.15 o 
  -8   3  10       17.77       13.20      4.54 o 
  -7   3  10      230.37      249.81      6.49 o 
  -6   3  10      131.08      129.59      5.56 o 
  -5   3  10      537.28      497.71      9.64 o 
  -4   3  10       19.06       20.97      1.24 o 
  -3   3  10       85.33      100.02      2.57 o 
  -2   3  10        0.01        1.20      0.83 o 
  -1   3  10      801.80      831.89     13.67 o 
   0   3  10       35.68       41.83      1.54 o 
   1   3  10        5.00       12.70      3.34 o 
   2   3  10     1244.39     1313.47     23.19 o 
   3   3  10      162.22      145.17      4.37 o 
   4   3  10      264.97      281.93      8.01 o 
   5   3  10       29.73       33.22      5.84 o 
   6   3  10      832.19      851.46     18.72 o 
   7   3  10       21.37       16.87      5.79 o 
  -7   4  10       88.45       90.65      3.34 o 
  -6   4  10       95.00       93.13      5.01 o 
  -5   4  10      363.47      380.61      7.05 o 
  -4   4  10       53.76       47.70      2.53 o 
  -3   4  10     1119.38     1127.07     22.60 o 
  -2   4  10     1500.09     1467.10     21.78 o 
  -1   4  10       36.09       38.36      1.76 o 
   0   4  10      417.86      407.01      5.70 o 
   1   4  10      271.87      272.63      5.68 o 
   2   4  10       79.06       68.94      9.03 o 
   3   4  10       26.64       40.07      3.80 o 
   4   4  10       55.16       61.25      4.73 o 
   5   4  10      229.70      230.44      9.09 o 
   6   4  10       31.17       22.12      7.01 o 
   7   4  10       24.74       15.90      4.92 o 
  -7   5  10       31.61       20.98      7.43 o 
  -6   5  10        0.48        1.98      2.10 o 
  -5   5  10       72.79       60.27     10.84 o 
  -4   5  10       13.24        6.19      2.15 o 
  -3   5  10      453.32      450.71     11.53 o 
  -2   5  10       54.61       59.24      2.17 o 
  -1   5  10     1212.11     1222.61     20.03 o 
   0   5  10      321.10      325.31      5.84 o 
   1   5  10        5.54        7.91      1.72 o 
   2   5  10     1386.67     1513.71     27.00 o 
   3   5  10      285.20      282.83      8.09 o 
   4   5  10      156.32      156.95      5.69 o 
   5   5  10       82.57       68.53      4.45 o 
   6   5  10       67.26       47.96     13.16 o 
  -6   6  10        5.20        7.09      3.01 o 
  -5   6  10      184.12      165.81      5.27 o 
  -4   6  10        4.62        4.09      2.06 o 
  -3   6  10       83.55       74.39      3.23 o 
  -2   6  10      239.10      220.79      5.26 o 
  -1   6  10      697.66      691.87     13.65 o 
   0   6  10       56.70       54.99      1.83 o 
   1   6  10      312.42      333.68      5.93 o 
   2   6  10       35.44       35.25      2.23 o 
   3   6  10        1.98        2.70      1.66 o 
   4   6  10       10.15        5.98      7.32 o 
   5   6  10      211.62      186.44     16.05 o 
  -5   7  10      236.14      267.81      9.97 o 
  -4   7  10       33.10       24.34      6.09 o 
  -3   7  10      423.88      396.18      9.16 o 
  -2   7  10       11.60        9.78      2.57 o 
  -1   7  10      358.85      383.84      9.85 o 
   0   7  10       74.05       74.18      3.27 o 
   1   7  10       28.93       29.01      2.97 o 
   2   7  10       31.83       28.17      7.49 o 
   3   7  10       74.88       71.64      3.70 o 
   4   7  10      118.54      118.08      5.23 o 
  -3   8  10       71.80       55.65      5.19 o 
  -2   8  10       63.72       60.25      4.30 o 
  -1   8  10       65.34       69.79      4.42 o 
   0   8  10      416.57      429.31     17.11 o 
   1   8  10        0.05        0.76      1.93 o 
   2   8  10       23.28       16.12      6.83 o 
   3   8  10       22.26       19.63      6.41 o 
  -7   0  11      393.40      378.85     10.86 o 
  -5   0  11      424.62      467.46     14.04 o 
  -3   0  11      562.09      577.65     11.17 o 
  -1   0  11      251.15      274.35     11.03 o 
   1   0  11        0.19       -3.40      4.51 o 
   3   0  11      931.20     1032.12     26.37 o 
   5   0  11       66.70       77.03      8.00 o 
   7   0  11      400.21      360.96     13.32 o 
  -8   1  11       72.92       81.20      6.41 o 
  -7   1  11       14.86       17.31      4.95 o 
  -6   1  11       29.97       33.32      4.88 o 
  -5   1  11      773.24      755.32     14.72 o 
  -4   1  11      733.02      745.25     11.09 o 
  -3   1  11        0.18        1.65      0.96 o 
  -2   1  11      275.85      304.54      4.11 o 
  -1   1  11     1004.80      981.34     10.95 o 
   0   1  11        6.94        4.71      1.11 o 
   1   1  11      445.09      473.86      9.45 o 
   2   1  11      573.85      637.82     19.54 o 
   3   1  11      300.25      298.81      7.92 o 
   4   1  11      109.60      117.63      4.59 o 
   5   1  11      232.04      219.80     12.40 o 
   6   1  11       74.49       81.71      5.85 o 
   7   1  11       93.87       92.89      4.61 o 
   8   1  11       10.16        5.38      3.34 o 
  -8   2  11       13.78       13.56      3.57 o 
  -7   2  11      320.23      322.68      9.46 o 
  -6   2  11       50.69       52.30      4.32 o 
  -5   2  11      131.23      130.72      5.29 o 
  -4   2  11      352.16      376.11      6.32 o 
  -3   2  11      105.39       95.38      2.46 o 
  -2   2  11      952.81      925.76     13.16 o 
  -1   2  11      188.76      200.64      3.83 o 
   0   2  11      969.41     1080.30     14.47 o 
   1   2  11     1058.45     1137.72     56.90 o 
   2   2  11      881.63      807.02     12.34 o 
   3   2  11      822.83      814.53     19.45 o 
   4   2  11       56.06       55.43     12.45 o 
   5   2  11     1228.87     1265.08     28.36 o 
   6   2  11        0.11        0.65      1.98 o 
   7   2  11        0.70       -0.07      3.51 o 
  -7   3  11       27.83       22.26      6.07 o 
  -6   3  11       19.35       17.78      4.59 o 
  -5   3  11       94.86       80.00      3.65 o 
  -4   3  11     1137.12     1171.06     28.91 o 
  -3   3  11       45.52       33.35      3.19 o 
  -2   3  11      176.15      168.25      3.14 o 
  -1   3  11      379.73      396.35      5.33 o 
   0   3  11        6.99       15.17      4.77 o 
   1   3  11        9.55       17.35      9.73 o 
   2   3  11        3.34        1.75      1.97 o 
   3   3  11       84.54       84.44      5.76 o 
   4   3  11       77.29       76.34      5.10 o 
   5   3  11      945.65      922.53     19.78 o 
   6   3  11      329.78      344.19     14.09 o 
   7   3  11      134.42      121.79      8.66 o 
  -7   4  11      108.19      109.78      6.58 o 
  -6   4  11      113.70      104.76      3.87 o 
  -5   4  11       89.88       88.74      8.77 o 
  -4   4  11      532.05      530.26     12.26 o 
  -3   4  11      286.55      308.59      6.47 o 
  -2   4  11       18.32       20.51      3.80 o 
  -1   4  11       16.61       27.35      1.88 o 
   0   4  11      140.52      135.28      2.90 o 
   1   4  11        4.27        5.78      2.13 o 
   2   4  11       19.40       15.94      6.06 o 
   3   4  11       33.01       33.96      8.53 o 
   4   4  11      590.41      560.20     13.64 o 
   5   4  11      397.75      429.18     14.00 o 
   6   4  11       36.72       36.29     10.24 o 
   7   4  11     1089.84     1025.56     18.49 o 
  -6   5  11       10.58       10.48      4.55 o 
  -5   5  11      206.84      250.14      9.28 o 
  -4   5  11       18.97       11.35      3.20 o 
  -3   5  11      217.51      221.92      6.42 o 
  -2   5  11      400.32      379.51      6.22 o 
  -1   5  11     1981.28     1992.96     32.10 o 
   0   5  11      171.80      168.49      3.79 o 
   1   5  11        9.25        8.54      1.72 o 
   2   5  11       89.76       96.04      3.31 o 
   3   5  11      790.94      853.64     42.07 o 
   4   5  11        0.32        2.07      1.69 o 
   5   5  11       71.85       70.99      6.30 o 
   6   5  11       77.70       70.29     14.49 o 
  -5   6  11       34.00       25.92      7.36 o 
  -4   6  11      363.38      367.50     12.69 o 
  -3   6  11     1038.98     1057.90     25.10 o 
  -2   6  11      361.73      342.45      8.49 o 
  -1   6  11       75.94       69.24      3.58 o 
   0   6  11      310.00      306.87      5.51 o 
   1   6  11      950.48      987.57     10.71 o 
   2   6  11      217.92      223.00      5.56 o 
   3   6  11      278.63      270.23     11.51 o 
   4   6  11        0.08        2.55      2.65 o 
   5   6  11        1.55        0.93      3.28 o 
  -4   7  11      123.36      110.05      7.91 o 
  -3   7  11        6.68        5.07      1.71 o 
  -2   7  11       14.58       12.52      3.13 o 
  -1   7  11       11.73        8.30      3.22 o 
   0   7  11       38.20       34.75      4.25 o 
   1   7  11      312.78      353.32      9.80 o 
   2   7  11       37.06       45.58      3.70 o 
   3   7  11       22.58       18.25      4.16 o 
   4   7  11       73.38       70.95      4.01 o 
  -2   8  11      141.68      142.46      4.79 o 
  -1   8  11      218.42      224.62      6.83 o 
   0   8  11       92.25       90.29      4.28 o 
   1   8  11      211.09      220.39      5.96 o 
   2   8  11       64.11       64.20      4.64 o 
  -8   0  12      500.06      472.43      9.83 o 
  -6   0  12      794.68      727.67     15.75 o 
  -4   0  12        0.17        0.32      1.12 o 
  -2   0  12     1941.66     1860.04     40.94 o 
   0   0  12      900.80      881.11     19.17 o 
   2   0  12     1084.11     1052.49     27.61 o 
   4   0  12     2104.50     2254.01     82.38 o 
   6   0  12      251.56      252.43     11.07 o 
  -8   1  12       58.91       50.85      3.48 o 
  -7   1  12        0.82        1.61      1.58 o 
  -6   1  12        3.85        3.97      2.10 o 
  -5   1  12        1.56        3.95      2.10 o 
  -4   1  12     2113.54     2082.82     28.65 o 
  -3   1  12       12.00       10.54      2.41 o 
  -2   1  12       70.46       66.53      3.39 o 
  -1   1  12      156.31      113.99      3.63 o 
   0   1  12     1114.26     1077.30     24.86 o 
   1   1  12     1290.57     1300.37     44.06 o 
   2   1  12      415.64      409.97     18.02 o 
   3   1  12        1.99        6.26      3.59 o 
   4   1  12       25.41       32.17      7.72 o 
   5   1  12      549.60      606.63     15.99 o 
   6   1  12      163.81      152.73      6.43 o 
   7   1  12       32.80       27.41      7.88 o 
  -7   2  12        0.23       -0.19      1.69 o 
  -6   2  12        0.53        2.91      1.70 o 
  -5   2  12      160.77      155.16      4.33 o 
  -4   2  12      310.00      294.22      6.38 o 
  -3   2  12     1460.18     1435.54     49.92 o 
  -2   2  12      321.63      337.25      5.72 o 
  -1   2  12      190.80      206.35      4.15 o 
   0   2  12      319.47      342.36     10.57 o 
   1   2  12       83.56       94.94      5.61 o 
   2   2  12      559.51      527.00     13.02 o 
   3   2  12       12.63       18.14      6.65 o 
   4   2  12      224.92      189.90      8.48 o 
   5   2  12      336.20      347.45     10.58 o 
   6   2  12      102.80      104.29      6.06 o 
   7   2  12      171.28      175.47      8.11 o 
  -7   3  12       17.71        8.43      3.73 o 
  -6   3  12        0.46        3.78      2.00 o 
  -5   3  12      288.78      274.20      7.45 o 
  -4   3  12     1135.75     1130.61     16.51 o 
  -3   3  12      186.32      177.53      3.98 o 
  -2   3  12      213.79      230.00      4.45 o 
  -1   3  12      785.58      811.22     11.18 o 
   0   3  12      460.37      477.23      9.23 o 
   1   3  12       93.64       79.83      3.84 o 
   2   3  12      406.25      431.94     14.62 o 
   3   3  12      223.74      243.21      7.75 o 
   4   3  12      126.27      121.51      8.76 o 
   5   3  12      874.57      874.14     20.12 o 
   6   3  12      399.34      380.62     11.44 o 
   7   3  12       26.99       24.09      7.14 o 
  -7   4  12        6.51        7.64      3.06 o 
  -6   4  12       24.88       27.63      2.96 o 
  -5   4  12       21.57       21.93      7.78 o 
  -4   4  12       64.72       56.42      2.16 o 
  -3   4  12       86.42       84.99      2.46 o 
  -2   4  12      381.85      388.36      7.59 o 
  -1   4  12        1.33        1.84      0.83 o 
   0   4  12      913.93      926.94     20.83 o 
   1   4  12      156.89      174.82      4.40 o 
   2   4  12      111.68      110.40      4.80 o 
   3   4  12      264.12      286.16      9.60 o 
   4   4  12      999.53     1047.74     18.56 o 
   5   4  12        7.86        3.37      2.22 o 
   6   4  12       43.95       35.30      9.47 o 
  -6   5  12       79.54       67.66      5.52 o 
  -5   5  12       64.35       51.48      3.94 o 
  -4   5  12       31.96       34.51      4.17 o 
  -3   5  12      273.23      256.30      4.27 o 
  -2   5  12       97.53      117.51      2.74 o 
  -1   5  12       11.43       10.41      2.20 o 
   0   5  12      378.32      375.45      8.54 o 
   1   5  12     1075.50     1104.73     14.74 o 
   2   5  12      163.70      169.37      4.68 o 
   3   5  12        0.65        0.67      1.74 o 
   4   5  12      289.53      295.66      8.18 o 
   5   5  12        2.60        0.81      1.77 o 
   6   5  12       28.57       30.11     11.21 o 
  -5   6  12      108.91      113.38      7.25 o 
  -4   6  12        0.07        0.81      1.85 o 
  -3   6  12        2.49        5.81      2.18 o 
  -2   6  12      347.72      330.36      8.38 o 
  -1   6  12      684.89      741.52     12.25 o 
   0   6  12      719.00      702.04     13.44 o 
   1   6  12       27.05       28.59      6.31 o 
   2   6  12      373.07      364.92      8.60 o 
   3   6  12      178.18      204.72      6.40 o 
   4   6  12      184.04      175.54      9.07 o 
   5   6  12        0.13        3.66      2.45 o 
  -4   7  12      501.08      488.14     10.84 o 
  -3   7  12      113.35      112.74      3.71 o 
  -2   7  12        3.77        6.12      2.07 o 
  -1   7  12        4.13        5.07      1.55 o 
   0   7  12       82.93       83.75      3.56 o 
   1   7  12      230.15      237.43      6.26 o 
   2   7  12       27.21       20.08      4.58 o 
   3   7  12      239.70      226.06      9.05 o 
   4   7  12        4.89        7.96      3.21 o 
  -2   8  12      108.00      122.54      6.44 o 
  -1   8  12        4.94        3.32      2.63 o 
   0   8  12       12.36       14.08      3.89 o 
   1   8  12        0.34        0.65      1.83 o 
  -7   0  13       18.31       11.36      5.09 o 
  -5   0  13      648.38      599.08     17.22 o 
  -3   0  13      103.30       91.86      4.75 o 
  -1   0  13     1059.24     1048.43     25.36 o 
   1   0  13     1173.70     1131.40     34.08 o 
   3   0  13       75.40       57.86     27.30 o 
   5   0  13      211.22      232.39     16.52 o 
   7   0  13       93.92       76.06     32.78 o 
  -7   1  13      219.06      206.77      6.09 o 
  -6   1  13       28.01       34.19      2.47 o 
  -5   1  13      160.89      161.13      4.84 o 
  -4   1  13        4.48        4.90      1.34 o 
  -3   1  13       48.03       44.68      2.05 o 
  -2   1  13      214.09      183.26     10.61 o 
  -1   1  13      258.06      283.78      5.90 o 
   0   1  13     2478.83     2415.31     39.71 o 
   1   1  13      128.65       93.80      6.13 o 
   2   1  13       89.43       86.41      5.67 o 
   3   1  13        9.92        8.45      5.77 o 
   4   1  13       11.91       15.60      5.62 o 
   5   1  13      454.17      456.35     10.38 o 
   6   1  13       11.35        9.28      4.34 o 
   7   1  13      211.39      217.65     11.58 o 
  -7   2  13       57.71       53.25      3.43 o 
  -6   2  13      183.80      159.36      5.40 o 
  -5   2  13       13.27        9.90      2.12 o 
  -4   2  13      955.80      949.20     14.24 o 
  -3   2  13      675.69      670.57     11.88 o 
  -2   2  13      442.78      473.10      6.84 o 
  -1   2  13      375.86      408.08      7.95 o 
   0   2  13       31.89       27.55      2.66 o 
   1   2  13      560.00      551.69     22.84 o 
   2   2  13       83.40       72.09     12.25 o 
   3   2  13      228.63      231.43      7.39 o 
   4   2  13     1972.11     2021.95     35.03 o 
   5   2  13        5.44        2.43      2.49 o 
   6   2  13        0.81        7.68      2.94 o 
   7   2  13       98.31      101.22      7.23 o 
  -7   3  13      100.61      115.17      4.01 o 
  -6   3  13      101.66       99.08      3.63 o 
  -5   3  13     1773.73     1809.70     13.54 o 
  -4   3  13      508.47      525.51     12.40 o 
  -3   3  13       50.19       55.97      2.04 o 
  -2   3  13      156.23      162.78      2.88 o 
  -1   3  13      780.09      779.41     10.31 o 
   0   3  13      194.96      174.93      6.23 o 
   1   3  13       21.59       20.55      4.76 o 
   2   3  13      180.50      181.56      5.78 o 
   3   3  13      173.35      167.64      6.56 o 
   4   3  13      355.15      362.13     11.58 o 
   5   3  13       86.66      111.04      6.77 o 
   6   3  13      158.08      132.86      6.15 o 
   7   3  13       53.93       44.78     10.72 o 
  -6   4  13        0.98        1.22      1.28 o 
  -5   4  13      828.89      847.31     17.69 o 
  -4   4  13        8.04       10.45      2.65 o 
  -3   4  13     1111.88     1124.99     15.32 o 
  -2   4  13        8.92        7.66      1.61 o 
  -1   4  13       36.99       33.15      4.18 o 
   0   4  13       30.74       27.27      2.76 o 
   1   4  13      807.84      845.07     25.71 o 
   2   4  13        0.17        2.57      1.69 o 
   3   4  13        8.09        9.57      2.81 o 
   4   4  13       79.49       79.85      5.80 o 
   5   4  13       91.76      102.18      4.73 o 
   6   4  13      397.55      373.56     14.19 o 
  -6   5  13       37.47       52.27      8.11 o 
  -5   5  13        1.47        6.09      1.98 o 
  -4   5  13      200.33      200.68      4.66 o 
  -3   5  13      696.34      675.52      8.32 o 
  -2   5  13        3.40        4.83      1.57 o 
  -1   5  13      509.98      543.13      9.81 o 
   0   5  13       16.52       13.79      2.96 o 
   1   5  13     1327.61     1288.50     25.09 o 
   2   5  13      306.81      316.34      6.16 o 
   3   5  13       85.55       83.51      4.26 o 
   4   5  13        0.05        2.68      1.98 o 
   5   5  13       81.17       74.73      6.69 o 
  -5   6  13       17.88       20.00      8.19 o 
  -4   6  13      103.09      106.78      9.60 o 
  -3   6  13      172.70      167.71      3.76 o 
  -2   6  13      108.21      115.92      4.09 o 
  -1   6  13       47.88       47.86      2.72 o 
   0   6  13        2.93        2.69      1.34 o 
   1   6  13       24.10       26.65      3.30 o 
   2   6  13       24.34       28.81      4.92 o 
   3   6  13       13.82        7.47      2.42 o 
   4   6  13      721.82      776.40     33.78 o 
  -4   7  13       40.59       32.48     11.38 o 
  -3   7  13       78.02       64.77      4.93 o 
  -2   7  13      117.33      131.25      5.07 o 
  -1   7  13       55.52       44.62      6.16 o 
   0   7  13        2.55        2.54      1.78 o 
   1   7  13       17.49       16.56      4.41 o 
   2   7  13      381.53      408.99     22.34 o 
   3   7  13       43.89       43.99      4.87 o 
   0   8  13       27.63       24.79      7.42 o 
  -6   0  14      661.61      641.48     23.96 o 
  -4   0  14       29.83       33.24      4.89 o 
  -2   0  14      836.62      809.05     25.39 o 
   0   0  14      240.32      234.91     17.19 o 
   2   0  14       67.74       64.75     25.85 o 
   4   0  14     1082.48     1013.58     37.49 o 
   6   0  14       11.14        8.42      4.08 o 
  -7   1  14        1.19        2.10      2.53 o 
  -6   1  14       47.72       42.90      3.49 o 
  -5   1  14      814.17      776.26     10.95 o 
  -4   1  14       57.78       57.07      3.35 o 
  -3   1  14        0.26       -0.04      1.69 o 
  -2   1  14      150.51      152.11      6.14 o 
  -1   1  14        4.81        2.84      4.94 o 
   0   1  14     2194.59     2239.98     37.05 o 
   1   1  14        6.40        7.13      2.90 o 
   2   1  14     1251.71     1307.32     53.79 o 
   3   1  14      102.36       99.61      7.29 o 
   4   1  14      171.94      167.39      9.12 o 
   5   1  14        4.37        4.01      3.79 o 
   6   1  14        2.52        0.02      3.37 o 
   7   1  14       76.91       83.51      5.69 o 
  -7   2  14        7.05        8.72      2.87 o 
  -6   2  14       15.18       18.52      6.00 o 
  -5   2  14       85.16       96.32      4.72 o 
  -4   2  14       18.92       22.04      4.04 o 
  -3   2  14      559.37      561.64     13.00 o 
  -2   2  14      302.00      292.49      7.98 o 
  -1   2  14       96.76       76.53      2.43 o 
   0   2  14        0.52        4.28      1.78 o 
   1   2  14     1780.52     1820.29     67.12 o 
   2   2  14       88.70      116.51      7.40 o 
   3   2  14       26.26       21.43      6.29 o 
   4   2  14        5.25        4.37      4.20 o 
   5   2  14      101.55       92.86     18.11 o 
   6   2  14       36.33       33.91      9.89 o 
   7   2  14      160.81      159.74      9.32 o 
  -7   3  14      482.91      501.67     22.22 o 
  -6   3  14       72.84       76.73      7.61 o 
  -5   3  14        2.57        4.23      3.62 o 
  -4   3  14      387.85      382.43      9.44 o 
  -3   3  14        2.47        3.04      0.86 o 
  -2   3  14       56.77       66.05      2.09 o 
  -1   3  14        6.95        9.47      3.23 o 
   0   3  14        0.32       -0.73      1.92 o 
   1   3  14      263.54      284.17      8.03 o 
   2   3  14        0.23        5.23      2.69 o 
   3   3  14      396.99      423.33     16.16 o 
   4   3  14      703.06      695.75     14.83 o 
   5   3  14       36.52       24.89      5.67 o 
   6   3  14       21.48       17.32      4.14 o 
  -6   4  14      516.96      550.44     18.75 o 
  -5   4  14      171.00      168.41      4.54 o 
  -4   4  14        0.74        1.24      1.60 o 
  -3   4  14      208.61      237.81      5.79 o 
  -2   4  14      580.53      579.21      9.91 o 
  -1   4  14      216.15      223.68      5.92 o 
   0   4  14       90.75      104.61      3.24 o 
   1   4  14      186.62      190.09      6.38 o 
   2   4  14      124.50      120.16      5.21 o 
   3   4  14       62.20       50.20      7.54 o 
   4   4  14      102.66      110.33      5.73 o 
   5   4  14      218.98      206.75      6.77 o 
   6   4  14       34.93       32.05      7.93 o 
  -6   5  14       28.15       30.96     11.64 o 
  -5   5  14      160.97      155.95      8.53 o 
  -4   5  14      276.09      276.03      9.50 o 
  -3   5  14      145.15      132.96      4.29 o 
  -2   5  14      209.76      208.36      5.18 o 
  -1   5  14      806.47      797.38     10.02 o 
   0   5  14       57.11       50.42      2.51 o 
   1   5  14        3.81        2.82      2.01 o 
   2   5  14      191.70      191.91      6.97 o 
   3   5  14      466.19      435.85     19.28 o 
   4   5  14       73.90       64.90      4.38 o 
   5   5  14        3.85        4.20      2.21 o 
  -5   6  14      205.00      223.44     15.78 o 
  -4   6  14      201.99      198.99     15.18 o 
  -3   6  14      173.43      172.68      5.58 o 
  -2   6  14      435.62      438.13     16.34 o 
  -1   6  14        2.74        4.17      1.84 o 
   0   6  14      159.37      157.37      4.53 o 
   1   6  14      429.97      419.79     14.35 o 
   2   6  14        7.90        6.03      1.88 o 
   3   6  14      237.10      228.23      8.15 o 
   4   6  14        2.32        2.57      2.45 o 
  -3   7  14      176.39      162.77      6.69 o 
  -2   7  14      456.54      487.77     20.13 o 
  -1   7  14      233.06      235.82      8.02 o 
   0   7  14       70.58       74.34      5.00 o 
   1   7  14      182.44      184.49      7.75 o 
   2   7  14        5.41        3.84      2.18 o 
   3   7  14       29.13       24.05      6.52 o 
  -7   0  15      148.61      118.00      7.09 o 
  -5   0  15      195.46      207.64      7.41 o 
  -3   0  15      901.80      895.21     28.25 o 
  -1   0  15        0.15        2.14      1.87 o 
   1   0  15      116.84      133.10     13.36 o 
   3   0  15     3511.63     3507.97     39.69 o 
   5   0  15       37.02       34.45     11.72 o 
   7   0  15       69.46       51.42     29.06 o 
  -7   1  15      182.64      199.43      5.30 o 
  -6   1  15      171.19      152.68      3.97 o 
  -5   1  15      905.69      888.31     23.00 o 
  -4   1  15      342.80      338.50      6.34 o 
  -3   1  15       39.30       39.89      3.78 o 
  -2   1  15        8.96       12.46      4.95 o 
  -1   1  15      273.49      286.48      5.51 o 
   0   1  15      118.08      128.00      3.22 o 
   1   1  15        9.29       15.68      5.69 o 
   2   1  15      827.62      832.92     21.27 o 
   3   1  15      342.55      343.37     14.42 o 
   4   1  15        2.34        5.77      5.10 o 
   5   1  15      194.58      190.25     26.71 o 
   6   1  15       90.67       76.66     26.74 o 
   7   1  15       78.11       64.21     22.68 o 
  -7   2  15        0.06        2.85      1.34 o 
  -6   2  15      420.43      431.88     12.70 o 
  -5   2  15        9.41       10.45      2.73 o 
  -4   2  15       22.21       24.10      5.03 o 
  -3   2  15       70.98       67.44      5.44 o 
  -2   2  15     1628.03     1698.05     35.59 o 
  -1   2  15       26.14       20.56      1.60 o 
   0   2  15        2.93        8.20      1.93 o 
   1   2  15      221.44      253.84     22.65 o 
   2   2  15        0.70        7.25      2.95 o 
   3   2  15       15.62       15.92      5.45 o 
   4   2  15       67.79       61.32      7.09 o 
   5   2  15        5.29        3.53      3.08 o 
   6   2  15       57.92       49.71     12.29 o 
  -6   3  15       56.00       52.23      3.28 o 
  -5   3  15       10.19        7.24      3.11 o 
  -4   3  15       35.37       35.22      2.33 o 
  -3   3  15        0.95        0.34      2.10 o 
  -2   3  15      312.40      319.16      7.90 o 
  -1   3  15      939.04      973.19     21.01 o 
   0   3  15      127.95      138.71      3.66 o 
   1   3  15        1.95        0.35      1.77 o 
   2   3  15       82.85       74.92      5.85 o 
   3   3  15       39.07       32.76      7.19 o 
   4   3  15        0.97        3.71      2.60 o 
   5   3  15       15.97        7.25      3.17 o 
   6   3  15      689.59      635.98     23.53 o 
  -6   4  15       79.17      107.00      5.74 o 
  -5   4  15        3.24        2.38      1.81 o 
  -4   4  15      292.77      272.98      7.95 o 
  -3   4  15      114.69      100.42      3.50 o 
  -2   4  15      403.57      400.08      8.86 o 
  -1   4  15       36.61       32.82      3.09 o 
   0   4  15      123.57      116.80      4.30 o 
   1   4  15      172.48      191.22      8.71 o 
   2   4  15      484.08      463.92     18.31 o 
   3   4  15      926.55      959.58     25.66 o 
   4   4  15       46.36       38.78     11.67 o 
   5   4  15        5.62        3.76      2.48 o 
  -5   5  15        4.62        3.90      3.20 o 
  -4   5  15       59.51       47.65      2.59 o 
  -3   5  15        3.68        6.37      2.04 o 
  -2   5  15       72.42       65.51      3.09 o 
  -1   5  15      519.35      551.09     13.33 o 
   0   5  15     1139.97     1183.27     22.17 o 
   1   5  15      338.08      356.87     10.39 o 
   2   5  15       67.68       80.36      3.67 o 
   3   5  15      134.56      125.17      5.35 o 
   4   5  15      155.26      154.61      7.01 o 
   5   5  15       40.51       38.38     12.41 o 
  -4   6  15       45.36       43.33      7.86 o 
  -3   6  15       52.52       42.57      2.94 o 
  -2   6  15      633.04      605.17     27.31 o 
  -1   6  15        8.37        7.23      2.79 o 
   0   6  15      134.45      137.99      4.00 o 
   1   6  15       11.16        8.83      2.92 o 
   2   6  15       97.76       95.06      2.88 o 
   3   6  15        2.67        2.45      1.34 o 
   4   6  15        0.07        1.11      3.35 o 
  -2   7  15       32.24       20.69      5.67 o 
  -1   7  15        0.17       -0.19      1.94 o 
   0   7  15      109.20      117.82      5.42 o 
   1   7  15       24.99       21.69      5.27 o 
   2   7  15      292.56      297.35     11.05 o 
  -6   0  16      841.57      816.26     21.23 o 
  -4   0  16      706.66      760.65     21.36 o 
  -2   0  16       15.03       19.47      7.78 o 
   0   0  16      344.11      343.17     13.21 o 
   2   0  16      550.25      610.00     26.68 o 
   4   0  16      122.31      101.68     37.28 o 
   6   0  16        1.72       -7.34      6.72 o 
  -7   1  16       29.35       24.22      6.50 o 
  -6   1  16       68.92       60.46      7.05 o 
  -5   1  16      240.63      230.42      6.49 o 
  -4   1  16       98.74       85.21      4.24 o 
  -3   1  16      605.76      605.03     11.88 o 
  -2   1  16      213.45      211.44      7.83 o 
  -1   1  16      965.98      996.00     21.44 o 
   0   1  16       32.49       39.13      1.68 o 
   1   1  16        7.86        6.96      2.76 o 
   2   1  16      565.17      560.84     20.80 o 
   3   1  16       38.39       32.37      9.51 o 
   4   1  16       52.35       56.80     19.41 o 
   5   1  16        0.07        2.44      4.12 o 
   6   1  16       78.57       91.57     14.81 o 
  -6   2  16        6.79        2.95      1.84 o 
  -5   2  16      240.48      238.31      5.57 o 
  -4   2  16      127.95      124.98      3.74 o 
  -3   2  16      366.41      358.91     11.92 o 
  -2   2  16        1.78       -0.24      5.06 o 
  -1   2  16      118.83      108.82      4.58 o 
   0   2  16       48.24       50.99      2.74 o 
   1   2  16      316.70      342.28      8.90 o 
   2   2  16      303.55      300.70     10.50 o 
   3   2  16      193.75      192.37      8.23 o 
   4   2  16       41.21       28.51      8.02 o 
   5   2  16       29.73       25.58     12.55 o 
   6   2  16       51.33       40.06     10.52 o 
  -6   3  16      249.96      253.39      9.75 o 
  -5   3  16       41.71       34.86      4.36 o 
  -4   3  16      162.65      156.24      5.80 o 
  -3   3  16     1194.55     1216.36     23.92 o 
  -2   3  16       28.96       28.74      2.97 o 
  -1   3  16       66.36       66.67      2.70 o 
   0   3  16       36.24       29.86      3.69 o 
   1   3  16        1.32        1.14      1.67 o 
   2   3  16       78.64       69.13     11.76 o 
   3   3  16      921.45      819.79     23.91 o 
   4   3  16       31.41       25.46      6.56 o 
   5   3  16        0.01        1.23      3.36 o 
   6   3  16      800.04      762.75     34.59 o 
  -6   4  16        1.56        1.14      2.49 o 
  -5   4  16       50.70       57.42      4.64 o 
  -4   4  16       13.95       21.58      2.73 o 
  -3   4  16      180.29      170.50      5.98 o 
  -2   4  16      667.56      685.09      9.25 o 
  -1   4  16        5.28        3.06      1.14 o 
   0   4  16      313.27      353.30      8.91 o 
   1   4  16      105.64      102.73      3.94 o 
   2   4  16       14.75       14.79      4.19 o 
   3   4  16       31.42       26.44      7.82 o 
   4   4  16      309.09      311.76     12.01 o 
   5   4  16      127.77      109.65      6.28 o 
  -5   5  16        2.41        0.68      2.83 o 
  -4   5  16       16.04       13.67      3.90 o 
  -3   5  16       49.35       39.04      2.14 o 
  -2   5  16        6.98        5.51      1.77 o 
  -1   5  16      330.06      330.18      8.46 o 
   0   5  16       82.49       91.97      5.00 o 
   1   5  16        0.77        0.75      1.19 o 
   2   5  16       11.22        9.74      2.51 o 
   3   5  16       27.49       29.80      9.31 o 
   4   5  16       48.92       42.83     11.59 o 
  -4   6  16        1.50        0.65      3.29 o 
  -3   6  16        3.32        2.75      1.56 o 
  -2   6  16       30.28       22.94      7.02 o 
  -1   6  16       12.72       12.58      3.78 o 
   0   6  16      340.72      356.44     15.66 o 
   1   6  16      209.67      219.40      7.63 o 
   2   6  16        8.30        7.93      2.57 o 
   3   6  16      201.85      214.96      6.08 o 
  -1   7  16      258.79      280.74     10.56 o 
   0   7  16        5.10        3.80      2.96 o 
   1   7  16       14.39       12.48      6.20 o 
  -5   0  17       86.82       81.39      4.05 o 
  -3   0  17     2036.55     2175.60     88.13 o 
  -1   0  17       20.54       19.46      5.96 o 
   1   0  17      344.65      324.99     16.47 o 
   3   0  17       47.12       49.83     25.64 o 
   5   0  17       67.44       63.18     32.92 o 
  -6   1  17        1.60        1.62      1.22 o 
  -5   1  17       46.85       45.77      4.17 o 
  -4   1  17      229.25      210.73      5.01 o 
  -3   1  17      383.89      388.75     12.41 o 
  -2   1  17      258.84      240.58      7.29 o 
  -1   1  17      500.39      511.06     17.02 o 
   0   1  17        6.73        4.38      2.99 o 
   1   1  17       44.73       43.82     11.16 o 
   2   1  17       66.37       62.29     17.07 o 
   3   1  17       41.76       34.93     10.67 o 
   4   1  17       23.90       18.34      6.10 o 
   5   1  17       89.31       79.90      9.07 o 
   6   1  17      287.43      267.29     14.87 o 
  -6   2  17        3.91        3.09      2.42 o 
  -5   2  17        9.24        8.34      2.12 o 
  -4   2  17       60.04       54.08      2.72 o 
  -3   2  17       27.12       19.67      6.51 o 
  -2   2  17      942.35      939.79     21.98 o 
  -1   2  17       27.08       27.74      7.79 o 
   0   2  17      226.93      219.52      5.33 o 
   1   2  17       80.03       88.22      6.77 o 
   2   2  17      432.54      438.77     16.01 o 
   3   2  17        0.01        3.74      5.22 o 
   4   2  17      236.29      240.44     10.44 o 
   5   2  17        5.63        5.89      3.93 o 
   6   2  17       33.16       28.42     11.54 o 
  -6   3  17       14.70       16.27      6.38 o 
  -5   3  17       59.29       71.26      3.84 o 
  -4   3  17      255.76      265.50      7.33 o 
  -3   3  17        1.69        1.25      3.21 o 
  -2   3  17       43.28       34.58      8.86 o 
  -1   3  17        0.11        0.97      1.67 o 
   0   3  17      115.14      120.51      3.80 o 
   1   3  17      447.76      427.87     24.10 o 
   2   3  17      104.64       88.90     20.91 o 
   3   3  17      366.66      369.39     20.10 o 
   4   3  17        4.69        2.22      3.95 o 
   5   3  17       20.81       27.22      6.53 o 
  -5   4  17      357.50      367.12      6.95 o 
  -4   4  17      188.57      167.28      5.40 o 
  -3   4  17       62.38       63.55      5.08 o 
  -2   4  17      333.10      326.45      8.75 o 
  -1   4  17       31.05       32.87      5.01 o 
   0   4  17        8.29        9.12      2.70 o 
   1   4  17       33.74       39.12      5.23 o 
   2   4  17       54.59       49.62      4.39 o 
   3   4  17      116.95      125.10     16.10 o 
   4   4  17      200.79      191.33      8.83 o 
   5   4  17      571.92      572.02     20.20 o 
  -4   5  17       15.54       15.52      6.18 o 
  -3   5  17       20.22       20.07      4.65 o 
  -2   5  17       16.88       14.96      3.36 o 
  -1   5  17      356.16      396.90      8.39 o 
   0   5  17       39.66       44.89      3.07 o 
   1   5  17      256.14      257.51      8.59 o 
   2   5  17       28.99       26.97      6.48 o 
   3   5  17      134.69      148.19      6.42 o 
   4   5  17       44.29       38.44     12.08 o 
  -3   6  17      118.00      100.11      3.70 o 
  -2   6  17        1.07        0.47      1.43 o 
  -1   6  17      418.43      416.72     14.68 o 
   0   6  17      226.45      230.24      8.14 o 
   1   6  17      306.37      295.15     10.86 o 
   2   6  17      213.03      231.71      7.89 o 
  -6   0  18       74.02       69.98      4.12 o 
  -4   0  18      143.32      161.64     16.26 o 
  -2   0  18      216.47      220.21     12.24 o 
   0   0  18       11.88       23.75      9.31 o 
   2   0  18      127.69      115.12      8.22 o 
   4   0  18      498.42      460.74     24.29 o 
   6   0  18       92.39       81.93     39.75 o 
  -6   1  18      121.16      132.16      4.45 o 
  -5   1  18        8.88       10.46      3.22 o 
  -4   1  18       37.19       34.48      6.61 o 
  -3   1  18      336.54      326.80      6.92 o 
  -2   1  18       46.35       43.20     10.67 o 
  -1   1  18      783.86      815.69     18.10 o 
   0   1  18     1216.53     1212.04     25.72 o 
   1   1  18       54.96       41.17     13.09 o 
   2   1  18        5.45        2.81      4.35 o 
   3   1  18        0.45        2.95      4.02 o 
   4   1  18        3.53       -1.08      3.56 o 
   5   1  18      426.80      438.23     20.89 o 
  -6   2  18       32.26       33.54     10.59 o 
  -5   2  18      218.10      250.57      7.74 o 
  -4   2  18      246.51      233.51      6.72 o 
  -3   2  18      391.17      387.12     11.17 o 
  -2   2  18      225.46      225.97      7.18 o 
  -1   2  18        4.66        3.34      2.80 o 
   0   2  18       30.45       31.84     10.78 o 
   1   2  18      626.56      602.12     19.08 o 
   2   2  18        0.98       -1.16      4.01 o 
   3   2  18       55.51       49.50     14.83 o 
   4   2  18       59.32       63.88     17.40 o 
   5   2  18       13.70       12.85      7.48 o 
  -5   3  18      273.39      287.07     10.67 o 
  -4   3  18      977.63      982.06     23.16 o 
  -3   3  18       30.21       25.12      6.71 o 
  -2   3  18        6.61        6.89      3.26 o 
  -1   3  18      300.52      297.99      8.89 o 
   0   3  18        9.18        8.82      2.46 o 
   1   3  18        6.30        8.50      2.27 o 
   2   3  18       67.55       72.33      6.25 o 
   3   3  18      244.00      237.32      9.10 o 
   4   3  18      127.11      142.93     10.58 o 
   5   3  18      321.94      316.22     13.18 o 
  -5   4  18       66.57       60.94     10.01 o 
  -4   4  18      161.58      161.81      6.71 o 
  -3   4  18       47.20       47.91      3.25 o 
  -2   4  18       34.30       38.48     10.40 o 
  -1   4  18       23.54       25.92      6.24 o 
   0   4  18      230.17      235.87      6.76 o 
   1   4  18        0.73       -0.33      1.65 o 
   2   4  18     1231.80     1279.53     31.23 o 
   3   4  18       16.42       20.49      9.65 o 
   4   4  18       35.74       42.12     14.68 o 
  -4   5  18      555.14      590.37     24.20 o 
  -3   5  18        8.83        6.26      2.15 o 
  -2   5  18      321.95      343.95     22.76 o 
  -1   5  18        2.69        2.33      1.29 o 
   0   5  18       40.23       31.90      5.78 o 
   1   5  18       10.58        5.28      2.85 o 
   2   5  18       87.79       75.04      3.52 o 
   3   5  18       20.65       18.41      6.49 o 
  -2   6  18        0.35       -0.19      1.47 o 
  -1   6  18        2.47        1.55      1.82 o 
   0   6  18      154.00      149.93      7.94 o 
   1   6  18      119.13      137.48      4.67 o 
   2   6  18       46.11       51.89      6.63 o 
  -5   0  19      201.90      211.79      7.48 o 
  -3   0  19      388.91      379.66     13.82 o 
  -1   0  19      244.68      225.95     11.49 o 
   1   0  19     4562.73     4897.88     43.76 o 
   3   0  19        0.06        1.99      3.61 o 
   5   0  19      159.49      143.98     10.89 o 
  -6   1  19        0.01        2.82      1.52 o 
  -5   1  19       55.74       41.49      4.27 o 
  -4   1  19      670.17      701.89     15.32 o 
  -3   1  19        0.03       -0.12      2.40 o 
  -2   1  19       54.43       57.83      3.72 o 
  -1   1  19      300.85      307.85     10.68 o 
   0   1  19       12.06       15.58      3.88 o 
   1   1  19       17.79       19.29      5.44 o 
   2   1  19      123.02      108.03      8.65 o 
   3   1  19      598.30      659.90     23.22 o 
   4   1  19        7.42        9.90      5.90 o 
   5   1  19       37.41       36.23     15.46 o 
  -5   2  19       73.30       70.68      4.00 o 
  -4   2  19      299.26      276.93      7.30 o 
  -3   2  19       29.47       27.04      8.07 o 
  -2   2  19      156.95      152.64      5.82 o 
  -1   2  19       53.60       64.75     15.41 o 
   0   2  19       44.45       51.92      5.99 o 
   1   2  19      242.07      234.21      7.78 o 
   2   2  19        1.94        2.28      3.09 o 
   3   2  19        0.24        0.19      2.90 o 
   4   2  19      219.65      228.81     13.27 o 
   5   2  19        3.92        5.75      4.73 o 
  -5   3  19        0.24        1.07      1.86 o 
  -4   3  19      221.05      249.91      8.05 o 
  -3   3  19        9.20       10.17      3.74 o 
  -2   3  19       38.90       44.79      9.73 o 
  -1   3  19       10.41        2.24      2.47 o 
   0   3  19       52.45       44.38     13.72 o 
   1   3  19       33.60       34.92     13.59 o 
   2   3  19      520.94      536.88     26.08 o 
   3   3  19       31.53       26.83      9.47 o 
   4   3  19      138.12      139.56     27.66 o 
  -4   4  19      247.01      261.91      6.02 o 
  -3   4  19      114.73      115.46      5.56 o 
  -2   4  19       15.64       12.47      3.80 o 
  -1   4  19      437.09      456.77     23.36 o 
   0   4  19       32.29       32.28      9.60 o 
   1   4  19        7.64        5.29      1.92 o 
   2   4  19       30.83       18.91      4.66 o 
   3   4  19        1.38        1.02      3.66 o 
   4   4  19       29.29       17.96      7.22 o 
  -3   5  19        5.19        3.65      2.81 o 
  -2   5  19        6.27        6.49      2.27 o 
  -1   5  19        4.91        4.99      2.25 o 
   0   5  19      396.80      407.82     15.76 o 
   1   5  19       35.76       39.71      3.02 o 
   2   5  19        3.93        4.91      1.68 o 
   3   5  19       38.20       35.38      3.94 o 
   0   6  19        0.69        0.14      1.73 o 
  -4   0  20      614.92      660.05     17.24 o 
  -2   0  20        2.83        4.59      4.54 o 
   0   0  20      137.35      134.27      9.88 o 
   2   0  20        5.81        1.84      3.84 o 
   4   0  20      297.36      296.14     21.08 o 
  -5   1  20       78.16       75.98      4.68 o 
  -4   1  20        6.91        3.55      1.77 o 
  -3   1  20        6.02        0.38      2.33 o 
  -2   1  20        7.56       12.67      5.45 o 
  -1   1  20      418.66      452.82     15.90 o 
   0   1  20      387.04      412.65     18.92 o 
   1   1  20       96.62       89.23      6.81 o 
   2   1  20      141.29      146.53     10.08 o 
   3   1  20       16.20       14.19      5.73 o 
   4   1  20      342.09      374.80     18.32 o 
   5   1  20        0.74        2.53      4.80 o 
  -5   2  20       13.58       10.78      3.09 o 
  -4   2  20      271.69      267.89     11.88 o 
  -3   2  20      262.91      284.31      8.42 o 
  -2   2  20       11.42       12.90      4.09 o 
  -1   2  20      355.88      379.79     14.10 o 
   0   2  20      338.39      324.78     12.45 o 
   1   2  20       99.14      108.67      7.21 o 
   2   2  20       26.13       25.70      7.41 o 
   3   2  20       53.39       47.36     15.01 o 
   4   2  20        0.47        3.49      3.69 o 
  -4   3  20        5.54        3.72      3.19 o 
  -3   3  20      249.56      234.49      9.73 o 
  -2   3  20        2.26        0.98      2.53 o 
  -1   3  20       39.16       36.15     10.23 o 
   0   3  20       42.49       49.46      6.00 o 
   1   3  20       42.76       48.34      5.61 o 
   2   3  20       10.72        8.34      3.07 o 
   3   3  20      147.59      131.71      8.13 o 
   4   3  20      117.67      115.66      7.66 o 
  -4   4  20        0.55        1.03      2.33 o 
  -3   4  20       24.51       22.43      6.94 o 
  -2   4  20        1.13        3.18      1.90 o 
  -1   4  20        0.19        1.87      1.88 o 
   0   4  20      517.83      508.88     17.82 o 
   1   4  20       55.83       59.37      4.41 o 
   2   4  20       32.43       24.59      6.37 o 
   3   4  20      110.27      104.39      4.85 o 
  -2   5  20       17.79       15.12      4.49 o 
  -1   5  20      406.37      413.15     10.01 o 
   0   5  20       92.92      101.17      5.65 o 
   1   5  20      138.50      136.85     13.58 o 
   2   5  20      118.52      124.46      9.42 o 
  -5   0  21       75.45       68.75     10.54 o 
  -3   0  21      264.61      257.03     10.09 o 
  -1   0  21      652.57      639.00     24.01 o 
   1   0  21     1111.99     1319.48     45.59 o 
   3   0  21       35.70       52.29     23.28 o 
  -5   1  21      108.06      104.00      4.30 o 
  -4   1  21      197.28      212.13     10.02 o 
  -3   1  21      151.41      153.27      5.43 o 
  -2   1  21       10.50        6.45      3.19 o 
  -1   1  21       22.25       18.60      6.62 o 
   0   1  21      493.07      528.31     36.65 o 
   1   1  21        0.14        1.22      2.44 o 
   2   1  21        7.93        3.20      4.24 o 
   3   1  21        0.79        3.00      4.21 o 
   4   1  21       23.48       18.42      7.66 o 
  -4   2  21        7.38        9.64      2.90 o 
  -3   2  21       53.65       50.05      4.69 o 
  -2   2  21     1349.54     1444.74     39.00 o 
  -1   2  21        0.87       -0.69      4.03 o 
   0   2  21        0.43       -1.00      2.58 o 
   1   2  21       29.74       24.45      9.44 o 
   2   2  21       10.54       14.62      4.85 o 
   3   2  21       56.08       52.15     14.06 o 
   4   2  21      132.89      120.28     11.04 o 
  -4   3  21        5.53        3.17      2.40 o 
  -3   3  21       12.65        6.86      3.49 o 
  -2   3  21       15.73       11.06      2.75 o 
  -1   3  21      271.50      283.04     19.33 o 
   0   3  21        4.96        9.50      4.09 o 
   1   3  21       52.28       59.53      7.40 o 
   2   3  21       45.03       45.57     14.66 o 
   3   3  21      136.99      135.25      8.74 o 
  -3   4  21       64.78       70.04      4.79 o 
  -2   4  21       16.36       19.75      6.11 o 
  -1   4  21        7.88        6.78      3.11 o 
   0   4  21        0.51        1.05      2.75 o 
   1   4  21      181.48      186.79     10.37 o 
   2   4  21       67.41       65.05      5.70 o 
  -4   0  22       20.12       15.92      6.91 o 
  -2   0  22     1528.75     1543.08     28.66 o 
   0   0  22        9.17        8.23      7.26 o 
   2   0  22       18.08       24.01     14.17 o 
  -4   1  22       53.69       53.05      4.27 o 
  -3   1  22      179.27      176.21      7.75 o 
  -2   1  22      145.87      167.57      6.94 o 
  -1   1  22      129.10      128.79     12.21 o 
   0   1  22        2.13        2.00      5.52 o 
   1   1  22       12.58       11.51      4.62 o 
   2   1  22      252.39      260.29     14.12 o 
   3   1  22      373.48      402.28     17.74 o 
  -4   2  22        1.54        4.77      1.97 o 
  -3   2  22       65.38       57.90      3.80 o 
  -2   2  22        3.01        1.04      3.13 o 
  -1   2  22        1.10        2.12      2.51 o 
   0   2  22        0.33       -1.44      2.54 o 
   1   2  22        1.21        3.61      2.77 o 
   2   2  22        6.45        5.07      3.63 o 
   3   2  22       75.42       80.39     14.66 o 
  -3   3  22        2.16        1.95      2.62 o 
  -2   3  22      171.77      173.14      5.81 o 
  -1   3  22      409.69      393.25     16.96 o 
   0   3  22      141.53      145.95     10.24 o 
   1   3  22       90.32      100.31      5.94 o 
   2   3  22        8.62        8.97      5.49 o 
  -1   4  22        0.63        4.00      2.04 o 
   0   4  22       24.47       21.87     10.48 o 
   1   4  22        5.66        2.20      2.35 o 
  -3   0  23       14.94       17.56      5.33 o 
  -1   0  23       11.11        7.92      5.38 o 
   1   0  23      760.36      763.93     44.47 o 
   3   0  23      121.34      119.17     11.87 o 
  -3   1  23       16.22       11.64      3.45 o 
  -2   1  23       84.11       77.69      7.04 o 
  -1   1  23       56.00       64.43      8.33 o 
   0   1  23       77.72       69.02      5.41 o 
   1   1  23       56.50       48.81     15.26 o 
   2   1  23      109.62      119.51     15.34 o 
  -3   2  23       76.18       72.58      5.10 o 
  -2   2  23       24.70       31.19      7.73 o 
  -1   2  23      123.78      121.34      9.19 o 
   0   2  23       95.13      101.67      5.94 o 
   1   2  23        5.21        7.55      4.66 o 
   2   2  23       72.16       65.66      6.53 o 
  -2   3  23       42.61       35.06      9.12 o 
  -1   3  23       32.40       30.10      9.06 o 
   0   3  23        0.43        0.35      1.99 o 
   1   3  23       71.13       60.56      6.31 o 
  -2   0  24      139.24      134.22     10.87 o 
   0   0  24       49.37       46.04     18.20 o 
  -2   1  24      160.45      148.59     11.92 o 
  -1   1  24       92.70      104.97      7.14 o 
   0   1  24      770.24      837.43     17.83 o 
   1   1  24       36.86       38.65      9.86 o 
  -1   2  24        0.93        2.66      3.11 o 
   0   2  24       27.13       22.38      8.80 o 
                                                 
